# Supplementary material for: Diversity in conserved genes in tomato
Source: BMC Genomics. 2007 Dec 18;8:465. doi: 10.1186/1471-2164-8-465 (PMC2249608; doi:10.1186/1471-2164-8-465)
Supplement: additional file 1 — Table S1. Cross-reference of 1704 UC Davis COS to Tomato0607 unigene build and SGN COS II[14]. Table S2. SNP genotypes for 12 lines in tomato and 302 UCDCOS ESTs. Table S3. Indel genotypes for 12 lines in tomato and 153 UCD COS ESTs. Table S4. Polymorphisms due to SNPs (a) and Indels (b) among lines. Table S5. SSR genotypes for 12 lines in tomato and 44 UCD COS ESTs. All raw sequences have been submitted to GenBank (#s ET165605 to ET166001). [file 1471-2164-8-465-S1.xls]

## Sheet: Table S1
UCD contig1	UCD Arabidopsis	UCD Arabidopsis annotation	UCD tomato GB #	Primer	Sequenced in Pools2	Sequenced in lines	Polymor-phic	Not polymor- phic	SNP	INDEL	SSR	SGN tomato3	SGN Annotation		SGN tomato copy #	SGN Arabidopis	SGN Arabidopsis copy #	SGN potato	SGN potato copy #	SGN pepper	SGN pepper copy #	SGN coffee	SGN coffee copy #	Tomato Chr	Map confidence	Cornell F2 map position
30319862	AT1G67785	expressed protein [ AT1G67785 22330494 NP_683481.1 CDS reverse ] SINGLE_SPLICE_VAR { CHROM_POS_START:25419763 CHROM_POS_END:25420647 } -=| MIDDLE_POINT:25420205 |=| CHROM_ID:1 |=| [( Arabidopsis_thaliana )] |=-	CD003124	SL10001								sgn-U221989	#Lycopersicon Combined #3 [5 ESTs aligned] arabidopsis/peptide: At1g67785.1 68408.m07099 expressed protein (evalue: 2.8e-22, score=101.7) genbank/nr: gi|22330494|ref|NP_683481.1| expressed protein [Arabidopsis thaliana] gi|17528968|gb|AAL38694.1| unknown		S	At1g67785	S	247972	S	204431	S	120361	S
30319848	AT4G00585	expressed protein [ AT4G00585 18411380 NP_567180.1 CDS reverse ] SINGLE_SPLICE_VAR { CHROM_POS_START:251157 CHROM_POS_END:252284 } -=| MIDDLE_POINT:251720 |=| CHROM_ID:4 |=| [( Arabidopsis_thaliana )] |=-	CD003110	SL10002
30319391	AT1G68660	expressed protein [ AT1G68660 18409086 NP_564937.1 CDS reverse ] SINGLE_SPLICE_VAR { CHROM_POS_START:25781721 CHROM_POS_END:25782746 } -=| MIDDLE_POINT:25782233 |=| CHROM_ID:1 |=| [( Arabidopsis_thaliana )] |=-	CD002653	SL10003		SL10003	SL10003		SL10003		SL10003
30319380	AT5G02410	DIE2/ALG10 family, contains Pfam PF04922: DIE2/ALG10 family [ 22326571 NP_195861.2 CDS reverse ] SINGLE_SPLICE_VAR { CHROM_POS_START:517317 CHROM_POS_END:519632 } -=| MIDDLE_POINT:518474 |=| CHROM_ID:5 |=| [( Arabidopsis_thaliana )] |=-	CD002642	SL10004		SL10004	SL10004		SL10004
30319274	AT4G13400	expressed protein [ AT4G13400 42566752 NP_193076.2 CDS reverse ] SINGLE_SPLICE_VAR { CHROM_POS_START:7787903 CHROM_POS_END:7791145 } -=| MIDDLE_POINT:7789524 |=| CHROM_ID:4 |=| [( Arabidopsis_thaliana )] |=-	CD002536	SL10005								sgn-U224292	#Lycopersicon Combined #3 [4 ESTs aligned] arabidopsis/peptide: At4g13400.1 68411.m01895 expressed protein uncharacterized protein, Picea mariana, AF051220 (evalue: 3e-114, score=369.8) genbank/nr: gi|42566752|ref|NP_193076.2| expressed protein [Arabidop		S	At4g13400	S	258655	S	201801	S
30319139	AT1G01770	expressed protein [ AT1G01770 30678186 NP_171682.2 CDS forward ] SINGLE_SPLICE_VAR { CHROM_POS_START:278759 CHROM_POS_END:282490 } -=| MIDDLE_POINT:280624 |=| CHROM_ID:1 |=| [( Arabidopsis_thaliana )] |=-	CD002401	SL10006								sgn-U229736	#Lycopersicon Combined #3 [2 ESTs aligned] arabidopsis/peptide: At1g01770.1 68408.m00087 expressed protein (evalue: 4e-46, score=181.4) genbank/nr: gi|30678186|ref|NP_171682.2| expressed protein [Arabidopsis thaliana] gi|26449408|dbj|BAC41831.1| unknown
30319079	AT3G45040	phosphatidate cytidylyltransferase family protein, weak similarity to SP|P20048 Dolichol kinase (EC 2.7.1.108) {Saccharomyces cerevisiae} [ 22331608 NP_190090.2 CDS reverse ] SINGLE_SPLICE_VAR { CHROM_POS_START:16483786 CHROM_POS_END:16486687 } -=| MIDDL	CD002341	SL10007		SL10007		SL10007
30319011	AT1G66330	senescence-associated family protein, similar to senescence-associated protein (GI:12836895) (Ipomoea batatas) [ 18408486 NP_564872.1 CDS reverse ] MULTIPLE_SPLICE_VAR { CHROM_POS_START:24733543 CHROM_POS_END:24735807 } -=| MIDDLE_POINT:24734675 |=| CHRO	CD002273	SL10008		SL10008		SL10008				sgn-U222352	#Lycopersicon Combined #3 [5 ESTs aligned] arabidopsis/peptide: At1g66330.2 68414.m07533 senescence-associated family protein similar to senescence-associated protein (GI:12836895) [Ipomoea batatas] (evalue: 4.4e-51, score=198) genbank/nr: gi|12836895|gb
30318996	AT5G09830	BolA-like family protein, contains Pfam profile: PF01722 BolA-like protein [ 18416103 NP_568217.1 CDS reverse ] SINGLE_SPLICE_VAR { CHROM_POS_START:3057817 CHROM_POS_END:3058770 } -=| MIDDLE_POINT:3058293 |=| CHROM_ID:5 |=| [( Arabidopsis_thaliana )] |=-	CD002258	SL10009								sgn-U216709	#Lycopersicon Combined #3 [15 ESTs aligned] arabidopsis/peptide: At5g09830.1 68412.m01051 expressed protein (evalue: 4.1e-29, score=124.4) genbank/nr: gi|18416103|ref|NP_568217.1| expressed protein [Arabidopsis thaliana] gi|9758961|dbj|BAB09404.1| gene_i		S	At5g09830	S	248873	S	201294	S	127419	S
18815386	AT2G43640	signal recognition particle 14 kDa family protein / SRP14 family protein, similar to SP|P16254 Signal recognition particle 14 kDa protein (SRP14) {Mus musculus} [ 15224325 NP_181892.1 CDS reverse ] SINGLE_SPLICE_VAR { CHROM_POS_START:18104691 CHROM_POS_E	BM536175	SL10010								sgn-U217491	#Lycopersicon Combined #3 [9 ESTs aligned] arabidopsis/peptide: At2g43640.1 68409.m04904 signal recognition particle protein 14kD, ATSRP14 -related (evalue: 1.7e-30, score=129.4) genbank/nr: gi|6175053|sp|O04421|SR14_ARATH Signal recognition particle 14 k
18815158	AT1G63810	nucleolar RNA-associated family protein / Nrap family protein, contains Pfam profile PF03813: Nrap protein [ 30696898 NP_176566.2 CDS reverse ] SINGLE_SPLICE_VAR { CHROM_POS_START:23673353 CHROM_POS_END:23679205 } -=| MIDDLE_POINT:23676279 |=| CHROM	BM536049	SL10011		SL10011		SL10011				sgn-U230854	#Lycopersicon Combined #3 [2 ESTs aligned] arabidopsis/peptide: At1g63810.1 68408.m06620 expressed protein similar to hypothetical protein GB:CAA22881 [Schizosaccharomyces pombe] (evalue: 9e-63, score=236.5) genbank/nr: gi|25404443|pir||B96663 hypothetic		S	At1g63810	S	262103	S			126123	S
18814463	AT1G07910	expressed protein, identical to GB:AAB07881 AT.I.24-9 gene product from (Arabidopsis thaliana) (Mol. Gen. Genet. 219 (1-2), 106-112 (1989)) [ 15223051 NP_172269.1 CDS forward ] SINGLE_SPLICE_VAR { CHROM_POS_START:2446709 CHROM_POS_END:2454383 } -=| M	BM535648	SL10012	SL10012	SL10012	SL10012		SL10012			sgn-U223941	#Lycopersicon Combined #3 [4 ESTs aligned] arabidopsis/peptide: At1g07910.1 68408.m00776 translation elongation factor EF-1 alpha identical to GB:AAB07881 from [Arabidopsis thaliana] (Mol. Gen. Genet. 219 (1-2), 106-112 (1989)) (evalue: 1.7e-98, score=35		S	At1g07910	S	256528	S	205078	S	125519	S
18813232	AT1G49540	transducin family protein / WD-40 repeat family protein, similar to signal transducer and activator of transcription interacting protein 1 (GI:15929722) {Mus musculus} [ 15222770 NP_175377.1 CDS reverse ] SINGLE_SPLICE_VAR { CHROM_POS_START:18337435	BM534963	SL10013		SL10013		SL10013				sgn-U221566	#Lycopersicon Combined #3 [6 ESTs aligned] arabidopsis/peptide: At1g49540.1 68408.m05087 transducin / WD-40 repeat protein family similar to signal transducer and activator of transcription interacting protein 1 (GI:15929722) {Mus musculus}; similar t		S	At1g49540	S	248443	S	198392	S	131534	S
18265213	AT5G06410	DNAJ heat shock N-terminal domain-containing protein, similar to SP|P36540 Chaperone protein hscB (HSC20) {Escherichia coli O157:H7} [ 30681429 NP_196259.2 CDS reverse ] SINGLE_SPLICE_VAR { CHROM_POS_START:1959720 CHROM_POS_END:1961133 } -=| MIDDLE_POINT	BM413583	SL10014								sgn-U231297	#Lycopersicon Combined #3 [2 ESTs aligned] arabidopsis/peptide: At5g06410.1 68412.m00667 chaperone protein - related similar to SP|P36540 Chaperone protein hscB (HSC20) {Escherichia coli O157:H7}; contains Pfam profile PF00226 DnaJ domain (evalue: 3.8e-5		S	At5g06410	S					128181	S
18265198	AT2G25280	expressed protein [ AT2G25280 18400785 NP_565590.1 CDS reverse ] SINGLE_SPLICE_VAR { CHROM_POS_START:10769718 CHROM_POS_END:10771710 } -=| MIDDLE_POINT:10770714 |=| CHROM_ID:2 |=| [( Arabidopsis_thaliana )] |=-	BM413568	SL10015		SL10015	SL10015		SL10015			sgn-U218815	#Lycopersicon Combined #3 [10 ESTs aligned] arabidopsis/peptide: At2g25280.1 68409.m02739 expressed protein (evalue: 5e-128, score=454.5) genbank/nr: gi|18400785|ref|NP_565590.1| expressed protein [Arabidopsis thaliana] gi|25412293|pir||E84646 hypothetic		S	At2g25280	S	252860	S
18265080	AT1G71860	protein tyrosine phosphatase 1 (PTP1), identical to protein tyrosine phosphatase 1 GI:3170531 from (Arabidopsis thaliana) [ 15217598 NP_177331.1 CDS forward ] MULTIPLE_SPLICE_VAR { CHROM_POS_START:27030528 CHROM_POS_END:27032337 } -=| MIDDLE_POINT:270314	BM413450	SL10016								sgn-U212681	#Lycopersicon Combined #3 [23 ESTs aligned] arabidopsis/peptide: At1g71860.1 68408.m07620 protein tyrosine phosphatase identical to GB:CAA06978 GI:3413425 from [Arabidopsis thaliana] (Plant Mol. Biol. 39 (3), 593-605 (1999)) (evalue: 3e-116, score=415.6)
18265032	AT5G62650	expressed protein [ AT5G62650 18424615 NP_568958.1 CDS reverse ] SINGLE_SPLICE_VAR { CHROM_POS_START:25170099 CHROM_POS_END:25173098 } -=| MIDDLE_POINT:25171598 |=| CHROM_ID:5 |=| [( Arabidopsis_thaliana )] |=-	BM413402	SL10017		SL10017		SL10017				sgn-U231887	#Lycopersicon Combined #3 [2 ESTs aligned] arabidopsis/peptide: At5g62650.1 68412.m07110 expressed protein (evalue: 1.8e-61, score=232.6) genbank/nr: gi|18424615|ref|NP_568958.1| expressed protein [Arabidopsis thaliana] gi|15809802|gb|AAL06829.1| AT5g626		S	At5g62650	S			202146	S	127962	S
18264899	AT1G53645	hydroxyproline-rich glycoprotein family protein [ 18404554 NP_564639.1 CDS reverse ] SINGLE_SPLICE_VAR { CHROM_POS_START:20030102 CHROM_POS_END:20032255 } -=| MIDDLE_POINT:20031178 |=| CHROM_ID:1 |=| [( Arabidopsis_thaliana )] |=-	BM413269	SL10018	SL10018	SL10018	SL10018		SL10018
18264842	AT5G50100	expressed protein, contains Pfam domain PF04134: Protein of unknown function, DUF393 [ 18423105 NP_568719.1 CDS forward ] SINGLE_SPLICE_VAR { CHROM_POS_START:20389142 CHROM_POS_END:20390398 } -=| MIDDLE_POINT:20389770 |=| CHROM_ID:5 |=| [( Arabidopsis_th	BM413212	SL10019		SL10019	SL10019		SL10019			sgn-U215550	#Lycopersicon Combined #3 [22 ESTs aligned] arabidopsis/peptide: At5g50100.1 68412.m05597 expressed protein similar to unknown protein (pir||S75732) (evalue: 5.6e-63, score=239.6) genbank/nr: gi|18146782|dbj|BAB82450.1| PBng143 [Vigna radiata] (evalue: 5.
18264791	AT3G56040	expressed protein [ AT3G56040 18410414 NP_567031.1 CDS reverse ] SINGLE_SPLICE_VAR { CHROM_POS_START:20803668 CHROM_POS_END:20808461 } -=| MIDDLE_POINT:20806064 |=| CHROM_ID:3 |=| [( Arabidopsis_thaliana )] |=-	BM413161	SL10020								sgn-U225880	#Lycopersicon Combined #3 [3 ESTs aligned] arabidopsis/peptide: At3g56040.1 68410.m05749 expressed protein predicted protein, Arabidopsis thaliana (evalue: 5.8e-63, score=237.7) genbank/nr: gi|11288863|pir||T49216 hypothetical protein F27K19.220 - Arabido		S	At3g56040	S	264806	S			126095	S
18264776	AT1G30070	SGS domain-containing protein, similar to calcyclin binding protein (Mus musculus) GI:3142331 [ 18397342 NP_564346.1 CDS reverse ] SINGLE_SPLICE_VAR { CHROM_POS_START:10546778 CHROM_POS_END:10548056 } -=| MIDDLE_POINT:10547417 |=| CHROM_ID:1 |=| [( Arabi	BM413146	SL10021	SL10021			SL10021				sgn-U217474	#Lycopersicon Combined #3 [12 ESTs aligned] arabidopsis/peptide: At1g30070.1 68408.m03331 expressed protein similar to calcyclin binding protein [Mus musculus] GI:3142331; contains Pfam profile PF05002: SGS domain (evalue: 1.4e-79, score=293.1) genbank/n
18264727	AT3G46450	SEC14 cytosolic factor family protein / phosphoglyceride transfer family protein, contains Pfam PF00650 : CRAL/TRIO domain [ 42572589 NP_974390.1 CDS reverse ] MULTIPLE_SPLICE_VAR { CHROM_POS_START:17104282 CHROM_POS_END:17106304 } -=| MIDDLE_POINT:17105	BM413097	SL10022	SL10022			SL10022				sgn-U217061	#Lycopersicon Combined #3 [14 ESTs aligned] arabidopsis/peptide: At3g46450.1 68410.m04665 SEC14 cytosolic factor, putative (evalue: 2e-106, score=383.3) genbank/nr: gi|15231434|ref|NP_190229.1| SEC14 cytosolic factor, putative [Arabidopsis thaliana]
18264702	AT1G08640	expressed protein [ AT1G08640 18390922 NP_563823.1 CDS reverse ] SINGLE_SPLICE_VAR { CHROM_POS_START:2748717 CHROM_POS_END:2751212 } -=| MIDDLE_POINT:2749964 |=| CHROM_ID:1 |=| [( Arabidopsis_thaliana )] |=-	BM413072	SL10023	SL10023			SL10023				sgn-U219783	#Lycopersicon Combined #3 [8 ESTs aligned] arabidopsis/peptide: At1g08640.1 68408.m00864 expressed protein (evalue: 4.8e-56, score=214.2) genbank/nr: gi|18390922|ref|NP_563823.1| expressed protein [Arabidopsis thaliana] gi|13877839|gb|AAK43997.1| unknown		S	At1g08640	S	251519	S			124875	M
18264643	AT1G04130	tetratricopeptide repeat (TPR)-containing protein, contains non-consensus donor splice site AT at exon 4 and acceptor splice site at exon5 [ 18379248 NP_563702.1 CDS forward ] SINGLE_SPLICE_VAR { CHROM_POS_START:1073464 CHROM_POS_END:1075373 } -=| MIDDLE	BM413013	SL10024		SL10024	SL10024		SL10024			sgn-U218891	#Lycopersicon Combined #3 [9 ESTs aligned] arabidopsis/peptide: At1g04130.1 68408.m00361 tetratricopeptide repeat (TPR)-containing protein contains non-consensus donor splice site AT at exon 4 and acceptor splice site at exon5; Contains similarity to seri
18264578	AT1G50000	similar to COG1385: Uncharacterized protein conserved in bacteria [Pseudomonas fluorescens PfO-1] (GB:ZP_00264652.1) [ 79362513 NP_175422.2 CDS reverse ] MULTIPLE_SPLICE_VAR { CHROM_POS_START:18518851 CHROM_POS_END:18520912 } -=| MIDDLE_POINT:18519881 |=	BM412948	SL10025	SL10025			SL10025				sgn-U228679	#Lycopersicon Combined #3 [2 ESTs aligned] arabidopsis/peptide: At1g50000.1 68408.m05139 hypothetical protein (evalue: 2.1e-75, score=278.5) genbank/nr: gi|15222855|ref|NP_175422.1| hypothetical protein [Arabidopsis thaliana] (evalue: 7.5e-74, score=278.
18264527	AT1G01760	adenosine-deaminase family / editase family, similar to double-stranded RNA-specific editase GB:AAF69673 GI:7770275 from (Danio rerio) [ 15223473 NP_171681.1 CDS reverse ] SINGLE_SPLICE_VAR { CHROM_POS_START:276866 CHROM_POS_END:278448 } -=| MIDDLE_POINT	BM412897	SL10026								sgn-U224794	#Lycopersicon Combined #3 [4 ESTs aligned] arabidopsis/peptide: At1g01760.1 68408.m00086 double-stranded RNA-specific editase -related similar to double-stranded RNA-specific editase GB:AAF69673 GI:7770275 from [Danio rerio] (evalue: 1.1e-48, score=121.7
18264514	AT3G46220	expressed protein [ AT3G46220 18408165 NP_566883.1 CDS forward ] SINGLE_SPLICE_VAR { CHROM_POS_START:16991592 CHROM_POS_END:16994955 } -=| MIDDLE_POINT:16993273 |=| CHROM_ID:3 |=| [( Arabidopsis_thaliana )] |=-	BM412884	SL10027		SL10027	SL10027		SL10027	SL10027	SL10027	sgn-U218993	#Lycopersicon Combined #3 [9 ESTs aligned] arabidopsis/peptide: At3g46220.1 68410.m04634 expressed protein KIAA0776 protein, Homo sapiens, EMBL:AB018319 (evalue: 1.4e-99, score=314.7) genbank/nr: gi|11357384|pir||T49263 hypothetical protein F12M12.190		S	At3g46220	S	250945	S	199883	S	122781	S
18264458	AT4G28200	expressed protein [ AT4G28200 15234413 NP_194549.1 CDS reverse ] SINGLE_SPLICE_VAR { CHROM_POS_START:13987814 CHROM_POS_END:13990428 } -=| MIDDLE_POINT:13989121 |=| CHROM_ID:4 |=| [( Arabidopsis_thaliana )] |=-	BM412828	SL10028		SL10028	SL10028		SL10028			sgn-U237310	#Lycopersicon Combined #3 [1 EST aligned]		S	At4g28200	S	247175	S
18264440	AT4G32360	NADP adrenodoxin-like ferredoxin reductase, identical to NADP adrenodoxin-like ferredoxin reductase GI:28192433 from (Arabidopsis thaliana) [ 22329089 NP_194962.2 CDS forward ] SINGLE_SPLICE_VAR { CHROM_POS_START:15621556 CHROM_POS_END:15624717 } -=| MID	BM412810	SL10029								sgn-U220939	#Lycopersicon Combined #3 [6 ESTs aligned] arabidopsis/peptide: At4g32360.1 68411.m04194 ferredoxin-NADP+ reductase - like protein ferredoxin--NADP+ reductase, Mus musculus, PIR2:S60028 (evalue: 1.3e-54, score=160.2) genbank/nr: gi|22329089|ref|NP_194962.		S	At4g32360	S	267145	S
18264438	AT1G48050	Ku80 family protein, identical to Ku80-like protein (Arabidopsis thaliana) GI:12006422 [ 18402015 NP_564520.1 CDS forward ] SINGLE_SPLICE_VAR { CHROM_POS_START:17727167 CHROM_POS_END:17730528 } -=| MIDDLE_POINT:17728847 |=| CHROM_ID:1 |=| [( Arabidopsis_	BM412808	SL10030		SL10030	SL10030		SL10030	SL10030		sgn-U217517	#Lycopersicon Combined #3 [13 ESTs aligned] arabidopsis/peptide: At1g48050.1 68408.m04906 regulatory protein -related contains Pfam profile: PF02197 Regulatory subunit of type II PKA R-subunit (evalue: 1e-159, score=538.5) genbank/nr: gi|19401142|gb		M	At1g48050	S	250066	S			127608	S	1	I	1.058
18264423	AT3G07950	rhomboid protein-related, contains 6 transmembrane domains [ 18398108 NP_566326.1 CDS forward ] SINGLE_SPLICE_VAR { CHROM_POS_START:2531988 CHROM_POS_END:2534283 } -=| MIDDLE_POINT:2533135 |=| CHROM_ID:3 |=| [( Arabidopsis_thaliana )] |=-	BM412793	SL10031		SL10031		SL10031				sgn-U220790	#Lycopersicon Combined #3 [7 ESTs aligned] arabidopsis/peptide: At3g07950.1 68410.m00877 expressed protein (evalue: 6e-101, score=364) genbank/nr: gi|18398108|ref|NP_566326.1| expressed protein [Arabidopsis thaliana] gi|21537325|gb|AAM61666.1| unknown [A		S	At3g07950	S			203327	S
18264365	AT1G28120	expressed protein [ AT1G28120 18396650 NP_564299.1 CDS reverse ] SINGLE_SPLICE_VAR { CHROM_POS_START:9813206 CHROM_POS_END:9815130 } -=| MIDDLE_POINT:9814168 |=| CHROM_ID:1 |=| [( Arabidopsis_thaliana )] |=-	BM412735	SL10032		SL10032		SL10032				sgn-U220507	#Lycopersicon Combined #3 [7 ESTs aligned] arabidopsis/peptide: At1g28120.1 68408.m03123 expressed protein (evalue: 3.9e-83, score=304.7) genbank/nr: gi|21536634|gb|AAM60966.1| unknown [Arabidopsis thaliana] (evalue: 1.4e-81, score=304.7)		S	At1g28120	S	255885	S			121167	S
18264348	AT4G39690	expressed protein [ AT4G39690 18420505 NP_568066.1 CDS forward ] SINGLE_SPLICE_VAR { CHROM_POS_START:18417749 CHROM_POS_END:18421627 } -=| MIDDLE_POINT:18419688 |=| CHROM_ID:4 |=| [( Arabidopsis_thaliana )] |=-	BM412729	SL10033								sgn-U217729	#Lycopersicon Combined #3 [12 ESTs aligned] arabidopsis/peptide: At4g39690.1 68411.m05104 expressed protein (evalue: 4e-113, score=406) genbank/nr: gi|18420505|ref|NP_568066.1| expressed protein [Arabidopsis thaliana] gi|13605659|gb|AAK32823.1| AT4g
18264249	AT5G18410	expressed protein, similar to p53 inducible protein (Homo sapiens) GI:5616320 [ 30686810 NP_197342.2 CDS reverse ] MULTIPLE_SPLICE_VAR { CHROM_POS_START:6097458 CHROM_POS_END:6104785 } -=| MIDDLE_POINT:6101121 |=| CHROM_ID:5 |=| [( Arabidopsis_thalia	BM412619	SL10034								sgn-U219039	#Lycopersicon Combined #3 [9 ESTs aligned] arabidopsis/peptide: At5g18410.1 68412.m01994 expressed protein p53 inducible protein PIR121, Homo sapiens, EMBL:AF160973 (evalue: 0, score=674.1) genbank/nr: gi|30686810|ref|NP_197342.2| expressed protein		S	At5g18410	S					121980	S
18264177	AT5G14520	pescadillo-related, similar to pescadillo (Zebrafish, Danio rerio) SWISS-PROT:P79741 [ 15241421 NP_196956.1 CDS reverse ] SINGLE_SPLICE_VAR { CHROM_POS_START:4680792 CHROM_POS_END:4684333 } -=| MIDDLE_POINT:4682562 |=| CHROM_ID:5 |=| [( Arabidopsis_thali	BM412547	SL10035		SL10035	SL10035			SL10035		sgn-U217291	#Lycopersicon Combined #3 [13 ESTs aligned] arabidopsis/peptide: At5g14520.1 68412.m01569 pescadillo - like protein embryonic development allele: hi2, Danio rerio, EMBL:U77627pescadillo, Homo sapiens, EMBL:U78310 (evalue: 3e-160, score=562) genbank/nr		S	At5g14520	S	245856	S			119979	S
18264154	AT1G15140	oxidoreductase NAD-binding domain-containing protein, Contains Pfam profile PF00175: Oxidoreductase NAD-binding domain [ 18394201 NP_563963.1 CDS reverse ] MULTIPLE_SPLICE_VAR { CHROM_POS_START:5210398 CHROM_POS_END:5212132 } -=| MIDDLE_POINT:5211265 |=|	BM412524	SL10036		SL10036	SL10036		SL10036			sgn-U215618	#Lycopersicon Combined #3 [22 ESTs aligned] arabidopsis/peptide: At1g15140.1 68408.m01631 oxidoreductase NAD-binding domain-containing protein Contains Pfam profile PF00175: Oxidoreductase NAD-binding domain; ESTs gb|H76345 and gb|AA651465 come from this		S	At1g15140	S	246746	S	200199	S
18264026	AT2G21620	universal stress protein (USP) family protein / responsive to dessication protein (RD2), strong similarity to RD2 protein (Arabidopsis thaliana) GI:15320408 [ 30681474 NP_850016.1 CDS forward ] MULTIPLE_SPLICE_VAR { CHROM_POS_START:9255829 CHROM_POS_END:	BM412396	SL10037								sgn-U214986	#Lycopersicon Combined #3 [27 ESTs aligned] arabidopsis/peptide: At2g21620.1 68409.m05726 auxin-regulated protein (evalue: 1.3e-70, score=263.5) genbank/nr: gi|30681471|ref|NP_850015.1| auxin-regulated protein [Arabidopsis thaliana] gi|20198098|gb|AAD236		M	At2g21620	S	250517	S	199685	S
18263881	AT4G39370	ubiquitin-specific protease 27, putative (UBP27), similar to GI:11993494 [ 18420436 NP_568058.1 CDS forward ] MULTIPLE_SPLICE_VAR { CHROM_POS_START:18306386 CHROM_POS_END:18308619 } -=| MIDDLE_POINT:18307502 |=| CHROM_ID:4 |=| [( Arabidopsis_thaliana )]	BM412251	SL10038	SL10038	SL10038	SL10038		SL10038	SL10038		sgn-U229520	#Lycopersicon Combined #3 [2 ESTs aligned] arabidopsis/peptide: At4g39370.1 68411.m05066 ubiquitin-specific protease 27 (UBP27), putative similar to GI:11993494; ubiquitin specific protease 66 - Gallus gallus,PID:g3800764 (evalue: 5.7e-26, score=114.4) g
18263470	AT5G54540	expressed protein [ AT5G54540 15239670 NP_200265.1 CDS forward ] SINGLE_SPLICE_VAR { CHROM_POS_START:22173830 CHROM_POS_END:22175083 } -=| MIDDLE_POINT:22174456 |=| CHROM_ID:5 |=| [( Arabidopsis_thaliana )] |=-	BM411840	SL10039		SL10039	SL10039		SL10039			sgn-U214040	#Lycopersicon Combined #3 [29 ESTs aligned] arabidopsis/peptide: At5g54540.1 68412.m06141 expressed protein similar to unknown protein (pir||T05538) (evalue: 2.9e-19, score=93.2) genbank/nr: gi|15239670|ref|NP_200265.1| expressed protein [Arabidopsis thal
18263341	AT1G66510	AAR2 protein family, contains Pfam profile PF05282: AAR2 protein [ 18408532 NP_564876.1 CDS forward ] MULTIPLE_SPLICE_VAR { CHROM_POS_START:24816544 CHROM_POS_END:24819467 } -=| MIDDLE_POINT:24818005 |=| CHROM_ID:1 |=| [( Arabidopsis_thaliana )] |=-	BM411711	SL10040		SL10040	SL10040		SL10040			sgn-U220099	#Lycopersicon Combined #3 [7 ESTs aligned] arabidopsis/peptide: At1g66510.2 68408.m09130 expressed protein (evalue: 1e-140, score=496.5) genbank/nr: gi|18408532|ref|NP_564876.1| expressed protein [Arabidopsis thaliana] gi|30697360|ref|NP_849850.1| expres		S	At1g66510	S	247807	S
18263328	AT2G30920	hexaprenyldihydroxybenzoate methyltransferase, identical to hexaprenyldihydroxybenzoate methyltransferase SP:O49354 from (Arabidopsis thaliana) [ 15224587 NP_180649.1 CDS reverse ] SINGLE_SPLICE_VAR { CHROM_POS_START:13164486 CHROM_POS_END:13166901 } -=|	BM411698	SL10041		SL10041	SL10041		SL10041		SL10041	sgn-U217416	#Lycopersicon Combined #3 [13 ESTs aligned] arabidopsis/peptide: At2g30920.1 68409.m03413 dihydroxypolyprenylbenzoate methyltransferase identical to GB:Y15055 (evalue: 9e-116, score=413.7) genbank/nr: gi|15224587|ref|NP_180649.1| dihydroxypolyprenylbenzo		S	At2g30920	S	264070	S
18263282	AT1G80940	expressed protein [ AT1G80940 18412916 NP_565248.1 CDS forward ] MULTIPLE_SPLICE_VAR { CHROM_POS_START:30415851 CHROM_POS_END:30416835 } -=| MIDDLE_POINT:30416343 |=| CHROM_ID:1 |=| [( Arabidopsis_thaliana )] |=-	BM411652	SL10042	SL10042	SL10042	SL10042		SL10042	SL10042		sgn-U214770	#Lycopersicon Combined #3 [8 ESTs aligned] arabidopsis/peptide: At1g80940.1 68408.m08693 expressed protein (evalue: 1.6e-54, score=210.3) genbank/nr: gi|38230502|gb|AAR14272.1| predicted protein [Populus alba x Populus tremula] (evalue: 3.6e-61, scor
18263180	AT1G65230	expressed protein [ AT1G65230 22330431 NP_176702.2 CDS forward ] SINGLE_SPLICE_VAR { CHROM_POS_START:24232830 CHROM_POS_END:24234427 } -=| MIDDLE_POINT:24233628 |=| CHROM_ID:1 |=| [( Arabidopsis_thaliana )] |=-	BM411550	SL10043		SL10043	SL10043		SL10043	SL10043	SL10043	sgn-U218059	#Lycopersicon Combined #3 [9 ESTs aligned] arabidopsis/peptide: At1g65230.1 68408.m06778 expressed protein (evalue: 7.1e-89, score=323.9) genbank/nr: gi|22330431|ref|NP_176702.2| expressed protein [Arabidopsis thaliana] gi|20466568|gb|AAM20601.1| unknown		M	At1g65230	S	253220	S			122476	S
18263166	AT4G23100	glutamate-cysteine ligase / gamma-glutamylcysteine synthetase (GSH1), identical to glutamate-cysteine ligase SP:P46309 from (Arabidopsis thaliana) [ 15236390 NP_194041.1 CDS reverse ] MULTIPLE_SPLICE_VAR { CHROM_POS_START:12103469 CHROM_POS_END:12106762	BM411536	SL10044		SL10044	SL10044		SL10044			sgn-U216570	#Lycopersicon Combined #3 [16 ESTs aligned] arabidopsis/peptide: At4g23100.1 68411.m03042 gamma-glutamylcysteine synthetase (evalue: 0, score=711.8) genbank/nr: gi|3913791|sp|O22493|GSH1_LYCES Glutamate--cysteine ligase, chloroplast precursor (Gamma		S	At4g23100	S	245683	M			120198	S
18263143	AT5G63000	expressed protein [ AT5G63000 15242587 NP_201105.1 CDS reverse ] SINGLE_SPLICE_VAR { CHROM_POS_START:25297377 CHROM_POS_END:25298689 } -=| MIDDLE_POINT:25298033 |=| CHROM_ID:5 |=| [( Arabidopsis_thaliana )] |=-	BM411513	SL10045	SL10045			SL10045				sgn-U217013	#Lycopersicon Combined #3 [14 ESTs aligned] arabidopsis/peptide: At5g63000.1 68412.m07149 expressed protein contains similarity to unknown protein (dbj|BAA89593.1) (evalue: 3.7e-79, score=291.2) genbank/nr: gi|15242587|ref|NP_201105.1| expressed protein
18262935	AT1G71220	UDP-glucose:glycoprotein glucosyltransferase, putative, similar to UDP-glucose:glycoprotein glucosyltransferase precursor GB:Q09332 (SP|Q09332) from Drosophila melanogaster, (gi:7670746) and (gi:11346464) from Homo sapiens [ 42563132 NP_177278.2 CDS	BM411305	SL10046	SL10046			SL10046				sgn-U223981	#Lycopersicon Combined #3 [4 ESTs aligned] arabidopsis/peptide: At1g71220.1 68408.m07540 UDP-glucose:glycoprotein glucosyltransferase, putative similar to UDP-glucose:glycoprotein glucosyltransferase precursor GB:Q09332 [SP|Q09332] from Drosophila melanog		S	At1g71220	S	247042	S	205421	S
18262920	AT2G18850	similar to SET domain-containing protein [Arabidopsis thaliana] (TAIR:At3g07670.1) [ 79557522 NP_179475.3 CDS forward ] SINGLE_SPLICE_VAR { CHROM_POS_START:8167870 CHROM_POS_END:8170561 } -=| MIDDLE_POINT:8169215 |=| CHROM_ID:2 |=| [( Arabidopsis_thalian	BM411290	SL10047								sgn-U218611	#Lycopersicon Combined #3 [10 ESTs aligned] arabidopsis/peptide: At2g18850.1 68409.m01987 SET-domain transcriptional regulator family low similarity to ribulose-1,5-bisphosphate carboxylase/oxygenase small subunit N-methyltransferase I [Spinacia olera		S	At2g18850	S	261719	S			131461	S
18262880	AT3G22990	expressed protein [ AT3G22990 18403609 NP_566721.1 CDS forward ] SINGLE_SPLICE_VAR { CHROM_POS_START:8164022 CHROM_POS_END:8166152 } -=| MIDDLE_POINT:8165087 |=| CHROM_ID:3 |=| [( Arabidopsis_thaliana )] |=-	BM411250	SL10048								sgn-U216909	#Lycopersicon Combined #3 [15 ESTs aligned] arabidopsis/peptide: At3g22990.1 68410.m02636 expressed protein (evalue: 2e-166, score=582.8) genbank/nr: gi|21537098|gb|AAM61439.1| unknown [Arabidopsis thaliana] (evalue: 6e-165, score=582.8)
18262860	AT1G16570	glycosyl transferase family 1 protein, contains similarity to mannosyltransferase GI:1800223 from Dictyostelium discoideum [ 15219285 NP_173105.1 CDS reverse ] SINGLE_SPLICE_VAR { CHROM_POS_START:5670756 CHROM_POS_END:5673416 } -=| MIDDLE_POINT:5672086 |	BM411230	SL10049								sgn-U226835	#Lycopersicon Combined #3 [3 ESTs aligned] arabidopsis/peptide: At1g16570.1 68408.m01791 glycosyltransferase family 1 contains similarity to mannosyltransferase GI:1800223 from Dictyostelium discoideum; contains Pfam glycosyl transferase, group 1 family p		S	At1g16570	S	258783	S			123885	S
18262854	AT4G18270	glycosyl transferase family 4 protein, contains Pfam profile PF00953: Glycosyl transferase [ 15236826 NP_193561.1 CDS reverse ] SINGLE_SPLICE_VAR { CHROM_POS_START:10099375 CHROM_POS_END:10101908 } -=| MIDDLE_POINT:10100641 |=| CHROM_ID:4 |=| [( Arabidop	BM411224	SL10050	SL10050	SL10050	SL10050		SL10050			sgn-U220734	#Lycopersicon Combined #3 [3 ESTs aligned] arabidopsis/peptide: At4g18270.1 68411.m02474 glycosyltransferase family 4 contains Pfam profile PF00953: Glycosyl transferase (evalue: 2.3e-39, score=159.1) genbank/nr: gi|22296824|gb|AAM94346.1| translocase I
18262795	AT2G04305	magnesium transporter CorA-like protein-related [ 22325463 NP_178511.2 CDS reverse ] SINGLE_SPLICE_VAR { CHROM_POS_START:1501676 CHROM_POS_END:1503445 } -=| MIDDLE_POINT:1502560 |=| CHROM_ID:2 |=| [( Arabidopsis_thaliana )] |=-	BM411165	SL10051								sgn-U222832	#Lycopersicon Combined #3 [5 ESTs aligned] arabidopsis/peptide: At2g04305.1 68409.m00376 expressed protein (evalue: 1e-53, score=206.5) genbank/nr: gi|22325463|ref|NP_178511.2| expressed protein [Arabidopsis thaliana] gi|19310534|gb|AAL85000.1| At2g04305		S	At2g04305	S	262568	S
18262789	AT5G11680	expressed protein, predicted proteins, Arabidopsis thaliana [ 15239148 NP_196729.1 CDS forward ] SINGLE_SPLICE_VAR { CHROM_POS_START:3759464 CHROM_POS_END:3760635 } -=| MIDDLE_POINT:3760049 |=| CHROM_ID:5 |=| [( Arabidopsis_thaliana )] |=-	BM411159	SL10052	SL10052			SL10052				sgn-U216602	#Lycopersicon Combined #3 [10 ESTs aligned] arabidopsis/peptide: At5g11680.1 68412.m01266 expressed protein predicted proteins, Arabidopsis thaliana (evalue: 7.3e-88, score=320.1) genbank/nr: gi|15239148|ref|NP_196729.1| expressed protein [Arabidopsis tha
18262718	AT2G32900	centromere/kinetochore protein, putative (ZW10), identical to centromere/kinetochore protein zw10 homolog SP:O48626 from (Arabidopsis thaliana) [ 30685491 NP_565757.2 CDS forward ] SINGLE_SPLICE_VAR { CHROM_POS_START:13960884 CHROM_POS_END:13964547 }	BM411088	SL10053								sgn-U217933	#Lycopersicon Combined #3 [12 ESTs aligned] arabidopsis/peptide: At2g32900.1 68409.m03644 AtZW10 protein annotation temporarily based on supporting cDNA gi|2661178|gb|U80984.1|ATU80984 (evalue: 3e-108, score=388.7) genbank/nr: gi|30685491|ref|NP_565757.2
18262697	AT3G52050	5'-3' exonuclease family protein, similar to DNA polymerase type I (Rhodothermus sp. 'ITI 518') gi|4090935|gb|AAC98908 [ 42565846 NP_190773.2 CDS forward ] MULTIPLE_SPLICE_VAR { CHROM_POS_START:19316206 CHROM_POS_END:19320376 } -=| MIDDLE_POINT:19318291	BM411067	SL10054								sgn-U219579	#Lycopersicon Combined #3 [8 ESTs aligned] arabidopsis/peptide: At3g52050.1 68410.m05291 hypothetical protein weak similarity DNA polymerase I -Bacillus stearothermophilus,PIR2:S70368 (evalue: 5.9e-30, score=127.9) genbank/nr: gi|42565846|ref|NP_190773.2
18262654	AT2G43400	electron transfer flavoprotein-ubiquinone oxidoreductase family protein, contains Pfam profile: PF05187 Electron transfer flavoprotein-ubiquinone oxidoreductase [ 15224277 NP_181868.1 CDS forward ] SINGLE_SPLICE_VAR { CHROM_POS_START:18028381 CHROM_POS_E	BM411024	SL10055	SL10055			SL10055				sgn-U226933	#Lycopersicon Combined #3 [3 ESTs aligned] arabidopsis/peptide: At2g43400.1 68409.m04875 electron transfer flavo protein ubiquinone oxidoreductase -related (evalue: 6.8e-70, score=260) genbank/nr: gi|37536064|ref|NP_922334.1| putative electron transfer o
18262618	AT3G27110	peptidase M48 family protein, contains Pfam domain, PF01435: Peptidase family M48 [ 18405231 NP_566808.1 CDS forward ] MULTIPLE_SPLICE_VAR { CHROM_POS_START:9999243 CHROM_POS_END:10001129 } -=| MIDDLE_POINT:10000186 |=| CHROM_ID:3 |=| [( Arabidopsis_thal	BM410988	SL10056	SL10056			SL10056				sgn-U216805	#Lycopersicon Combined #3 [10 ESTs aligned] arabidopsis/peptide: At3g27110.2 68410.m06756 expressed protein contains Pfam profile:PF01435 Peptidase family M48 (evalue: 2e-124, score=443) genbank/nr: gi|18405231|ref|NP_566808.1| expressed protein [Ar
18262476	AT5G17230	phytoene synthase (PSY) / geranylgeranyl-diphosphate geranylgeranyl transferase, identical to GB:L25812 [ 15237933 NP_197225.1 CDS reverse ] MULTIPLE_SPLICE_VAR { CHROM_POS_START:5659841 CHROM_POS_END:5662089 } -=| MIDDLE_POINT:5660965 |=| CHROM_ID:5 |=|	BM410846	SL10057	SL10057			SL10057				sgn-U212843	#Lycopersicon Combined #3 [174 ESTs aligned] arabidopsis/peptide: At5g17230.1 68412.m01858 phytoene synthase [geranylgeranyl-diphosphate geranylgeranyl transferase](PSY) identical to GB:L25812; synonymous with geranylgeranyl-diphosphate geranylgeranyl
18262436	AT5G60600	1-hydroxy-2-methyl-2-(E)-butenyl 4-diphosphate synthase, putative / GcpE family protein, similar to GcpE (Plasmodium falciparum) GI:13094969 [ 30697395 NP_851233.1 CDS forward ] MULTIPLE_SPLICE_VAR { CHROM_POS_START:24376673 CHROM_POS_END:24380500 }	BM410806	SL10058	SL10058			SL10058				sgn-U214196	#Lycopersicon Combined #3 [41 ESTs aligned] arabidopsis/peptide: At5g60600.1 68412.m08035 GcpE protein; nuclear gene for chloroplast product annotation temporarily based on supporting cDNA gi|27462471|gb|AF434673.1| (evalue: 0, score=1206.8) genbank		M	At5g60600	S	245286	S	202397	S			11	I	11.079
18262431	AT4G15530	similar to pyruvate,orthophosphate dikinase [Flaveria brownii] (GB:CAA55784.1) [ 79587721 NP_849391.2 CDS reverse ] MULTIPLE_SPLICE_VAR { CHROM_POS_START:8864826 CHROM_POS_END:8870725 } -=| MIDDLE_POINT:8867775 |=| CHROM_ID:4 |=| [( Arabidopsis_thal	BM410801	SL10059	SL10059			SL10059				sgn-U215938	#Lycopersicon Combined #3 [18 ESTs aligned] arabidopsis/peptide: At4g15530.1 68411.m02150 pyruvate,orthophosphate dikinase (evalue: 0, score=867.5) genbank/nr: gi|3024426|sp|Q42910|PODK_MESCR Pyruvate,phosphate dikinase, chloroplast precursor (Pyruv		M	At4g15530	S	254553	S			122715	S	1	I(LOD2)	1.0397
18262407	AT4G34350	LytB family protein, contains Pfam profile: PF02401 LytB protein [ 18418433 NP_567965.1 CDS reverse ] SINGLE_SPLICE_VAR { CHROM_POS_START:16428685 CHROM_POS_END:16431042 } -=| MIDDLE_POINT:16429863 |=| CHROM_ID:4 |=| [( Arabidopsis_thaliana )] |=-	BM410777	SL10060	SL10060			SL10060				sgn-U213466	#Lycopersicon Combined #3 [75 ESTs aligned] arabidopsis/peptide: At4g34350.1 68411.m04438 ISPH annotation temporarily based on supporting cDNA gi|27368104|gb|AY168881.1| (evalue: 0, score=730.3) genbank/nr: gi|10716963|gb|AAG21984.1| LYTB-like protei		S	At4g34350	S	243782	M	198630	S	122177	M
18262366	AT5G58030	transport protein particle (TRAPP) component Bet3 family protein, very strong similarity to SPP30 (Solanum pollinated pistil) (Solanum chacoense) GI:4959712 [ 15242926 NP_200611.1 CDS reverse ] SINGLE_SPLICE_VAR { CHROM_POS_START:23504247 CHROM_POS_END:2	BM410736	SL10061								sgn-U222491	#Lycopersicon Combined #3 [5 ESTs aligned] arabidopsis/peptide: At5g58030.1 68412.m06571 SPP30 - like protein SPP30, Solanum chacoense, EMBL:AF136010 (evalue: 7e-99, score=356.7) genbank/nr: gi|4959712|gb|AAD34459.1| SPP30 [Solanum chacoense] (evalue: 2e-		S	At5g58030	S	247576	S
18262212	AT5G48240	expressed protein, similar to hypothetical protein [Oryza sativa (japonica cultivar-group)] (GB:AAX96070.1) [ 79531832 NP_199635.2 CDS forward ] SINGLE_SPLICE_VAR { CHROM_POS_START:19576527 CHROM_POS_END:19578379 } -=| MIDDLE_POINT:19577453 |=| CHROM_ID:	BM410582	SL10062	SL10062			SL10062				sgn-U224129	#Lycopersicon Combined #3 [4 ESTs aligned] arabidopsis/peptide: At5g48240.1 68412.m05373 hypothetical protein (evalue: 2.3e-53, score=205.7) genbank/nr: gi|15238917|ref|NP_199635.1| hypothetical protein [Arabidopsis thaliana] gi|8777414|dbj|BAA97004.1| g
18262204	AT1G77230	tetratricopeptide repeat (TPR)-containing protein, contains Pfam profile PF00515 TPR Domain [ 15223864 NP_177847.1 CDS forward ] SINGLE_SPLICE_VAR { CHROM_POS_START:29021023 CHROM_POS_END:29022767 } -=| MIDDLE_POINT:29021895 |=| CHROM_ID:1 |=| [( Arabido	BM410574	SL10063								sgn-U228385	#Lycopersicon Combined #3 [2 ESTs aligned] arabidopsis/peptide: At1g77230.1 68408.m08254 tetratricopeptide repeat (TPR)-containing protein contains Pfam profile PF00515 TPR Domain (evalue: 3.6e-24, score=107.8) genbank/nr: gi|17381164|gb|AAL36394.1| unkn		S	At1g77230	S	261637	S
18261827	AT2G26460	RED family protein, similar to Red protein (RER protein) (Swiss-Prot:Q9Z1M8) (Mus musculus) [ 15225312 NP_180214.1 CDS reverse ] SINGLE_SPLICE_VAR { CHROM_POS_START:11262127 CHROM_POS_END:11265991 } -=| MIDDLE_POINT:11264059 |=| CHROM_ID:2 |=| [( Arabido	BM410197	SL10064	SL10064			SL10064				sgn-U216933	#Lycopersicon Combined #3 [15 ESTs aligned] arabidopsis/peptide: At2g26460.1 68409.m02881 expressed protein (evalue: 6e-179, score=624.4) genbank/nr: gi|15225312|ref|NP_180214.1| expressed protein [Arabidopsis thaliana] gi|7487879|pir||T00979 hypoth		S	At2g26460	S	247711	S
18261621	AT3G54360	expressed protein, DNA-binding Mel-18 protein, Homo sapiens, PIR:JN0717 [ 15232495 NP_191004.1 CDS reverse ] SINGLE_SPLICE_VAR { CHROM_POS_START:20139548 CHROM_POS_END:20142559 } -=| MIDDLE_POINT:20141053 |=| CHROM_ID:3 |=| [( Arabidopsis_thaliana )] |=-	BM409991	SL10065								sgn-U215953	#Lycopersicon Combined #3 [19 ESTs aligned] arabidopsis/peptide: At3g54360.1 68410.m05557 RING finger - like protein DNA-binding Mel-18 protein, Homo sapiens, PIR:JN0717 (evalue: 5e-125, score=344) genbank/nr: gi|15232495|ref|NP_191004.1| RING finger		S	At3g54360	S	249778	S	198557	M	128234	S	10	I(LOD2)	10.056
18261545	AT1G55280	expressed protein [ AT1G55280 30695908 NP_175924.2 CDS reverse ] SINGLE_SPLICE_VAR { CHROM_POS_START:20626766 CHROM_POS_END:20628200 } -=| MIDDLE_POINT:20627483 |=| CHROM_ID:1 |=| [( Arabidopsis_thaliana )] |=-	BM409915	SL10066	SL10066			SL10066				sgn-U221138	#Lycopersicon Combined #3 [6 ESTs aligned] arabidopsis/peptide: At1g55280.1 68408.m05790 expressed protein (evalue: 1.2e-49, score=193.4) genbank/nr: gi|19424066|gb|AAL87254.1| unknown protein [Arabidopsis thaliana] (evalue: 4.5e-48, score=193.4)
18261531	AT5G25770	expressed protein [ AT5G25770 42573477 NP_974835.1 CDS reverse ] MULTIPLE_SPLICE_VAR { CHROM_POS_START:8969311 CHROM_POS_END:8971809 } -=| MIDDLE_POINT:8970560 |=| CHROM_ID:5 |=| [( Arabidopsis_thaliana )] |=-	BM409901	SL10067	SL10067			SL10067				sgn-U219388	#Lycopersicon Combined #3 [9 ESTs aligned] arabidopsis/peptide: At5g25770.2 68418.m03059 expressed protein (evalue: 3e-130, score=461.8) genbank/nr: gi|30689997|ref|NP_197949.2| expressed protein [Arabidopsis thaliana] gi|22530944|gb|AAM96976.1| put
18260838	AT2G03800	expressed protein [ AT2G03800 42568915 NP_178474.2 CDS forward ] SINGLE_SPLICE_VAR { CHROM_POS_START:1156779 CHROM_POS_END:1158692 } -=| MIDDLE_POINT:1157735 |=| CHROM_ID:2 |=| [( Arabidopsis_thaliana )] |=-	BM409208	SL10068	SL10068			SL10068				sgn-U219644	#Lycopersicon Combined #3 [8 ESTs aligned] arabidopsis/peptide: At2g03800.1 68409.m00302 expressed protein (evalue: 4e-121, score=431.4) genbank/nr: gi|21363087|sp|Q9ZPQ3|U204_ARATH Hypothetical UPF0204 protein At2g03800 >gi|25411034|pir||D84452 hypo
18260582	AT2G14835	zinc finger (C3HC4-type RING finger) family protein, contains Pfam profile: PF00097 zinc finger, C3HC4 type (RING finger) [ 18397649 NP_565365.1 CDS forward ] MULTIPLE_SPLICE_VAR { CHROM_POS_START:6374320 CHROM_POS_END:6377692 } -=| MIDDLE_POINT:6376006	BM408952	SL10069								sgn-U217580	#Lycopersicon Combined #3 [13 ESTs aligned] arabidopsis/peptide: At2g14835.2 68415.m01682 zinc finger (C3HC4-type RING finger) family protein contains Pfam profile: PF00097 zinc finger, C3HC4 type (RING finger) (evalue: 8e-124, score=441) genbank/nr: gi|		S	At2g14835	S	254412	S			127453	S
18260285	AT3G10380	exocyst complex component-related, identical to Probable exocyst complex component Sec8 (Swiss-Prot:Q93YU5) (Arabidopsis thaliana) [ 18398855 NP_566372.1 CDS reverse ] SINGLE_SPLICE_VAR { CHROM_POS_START:3219927 CHROM_POS_END:3228361 } -=| MIDDLE_POI	BM408655	SL10070								sgn-U219950	#Lycopersicon Combined #3 [8 ESTs aligned] arabidopsis/peptide: At3g10380.1 68410.m01123 expressed protein (evalue: 2e-130, score=462.2) genbank/nr: gi|18398855|ref|NP_566372.1| expressed protein [Arabidopsis thaliana] gi|24418673|sp|Q93YU5|SEC8_ARATH Pr		S	At3g10380	S			203455	S
18260284	AT1G44575	photosystem II 22kDa protein, chloroplast / CP22 (PSBS), identical to photosystem II 22 kDa protein, chloroplast (precursor) SP:Q9XF91 from (Arabidopsis thaliana) [ 15219418 NP_175092.1 CDS forward ] MULTIPLE_SPLICE_VAR { CHROM_POS_START:16874208 CHROM_P	BM408654	SL10071	SL10071			SL10071				sgn-U213287	#Lycopersicon Combined #3 [98 ESTs aligned] arabidopsis/peptide: At1g44575.1 68408.m04688 photosystem II 22kDa protein -related similar to photosystem II 22kDa protein GI:21306 from [Spinacia oleracea] (evalue: 7.3e-68, score=254.2) genbank/nr: gi|170984		S	At1g44575	S	243646	M	197157	S	120341	S	6	I	6.0392
18260239	AT5G41190	expressed protein, [ AT5G41190 15237579 NP_198935.1 CDS reverse ] SINGLE_SPLICE_VAR { CHROM_POS_START:16504856 CHROM_POS_END:16507240 } -=| MIDDLE_POINT:16506048 |=| CHROM_ID:5 |=| [( Arabidopsis_thaliana )] |=-	BM408609	SL10072	SL10072			SL10072				sgn-U229054	#Lycopersicon Combined #3 [2 ESTs aligned] arabidopsis/peptide: At5g41190.1 68412.m04511 hypothetical protein (evalue: 5.7e-70, score=260.4) genbank/nr: gi|15237579|ref|NP_198935.1| hypothetical protein [Arabidopsis thaliana] gi|9759165|dbj|BAB09721.1| g		S	At5g41190	S	249163	S
18260204	AT5G66090	expressed protein [ AT5G66090 18425032 NP_569028.1 CDS forward ] SINGLE_SPLICE_VAR { CHROM_POS_START:26443057 CHROM_POS_END:26444181 } -=| MIDDLE_POINT:26443619 |=| CHROM_ID:5 |=| [( Arabidopsis_thaliana )] |=-	BM408574	SL10073								sgn-U217612	#Lycopersicon Combined #3 [13 ESTs aligned] arabidopsis/peptide: At5g66090.1 68412.m07532 expressed protein (evalue: 1.9e-47, score=186.4) genbank/nr: gi|32526669|dbj|BAC79192.1| unknown protein [Oryza sativa (japonica cultivar-group)] (evalue: 2.6e-48,		S	At5g66090	S	247467	S			122861	S
18260183	AT5G10860	CBS domain-containing protein, contains Pfam profile PF00571: CBS domain [ 15238284 NP_196647.1 CDS reverse ] SINGLE_SPLICE_VAR { CHROM_POS_START:3429174 CHROM_POS_END:3430143 } -=| MIDDLE_POINT:3429658 |=| CHROM_ID:5 |=| [( Arabidopsis_thaliana )] |=-	BM408553	SL10074	SL10074			SL10074				sgn-U212890	#Lycopersicon Combined #3 [24 ESTs aligned] arabidopsis/peptide: At5g10860.1 68412.m01165 CBS domain containing protein contains Pfam profile PF00571: CBS domain (evalue: 3.6e-83, score=305.4) genbank/nr: gi|15238284|ref|NP_196647.1| CBS domain conta
18260171	AT5G20720	20 kDa chaperonin, chloroplast (CPN21) (CHCPN10) (CPN20), identical to chloroplast 20 kDa chaperonin, chloroplast precursor (Protein Cpn21), chloroplast protein Cpn10, chloroplast chaperonin 10 (Ch-CPN10), SP|O65282 from (Arabidopsis thaliana) [ 30687936	BM408541	SL10075	SL10075	SL10075	SL10075		SL10075			sgn-U213027	#Lycopersicon Combined #3 [119 ESTs aligned] arabidopsis/peptide: At5g20720.2 68412.m08184 chloroplast Cpn21 protein identical to chloroplast 20 kDa chaperonin, chloroplast precursor (Protein Cpn21), chloroplast protein Cpn10, chloroplast chaperonin 1
18260163	AT2G02500	expressed protein, contains Pfam profile: PF01128 uncharacterized protein family UPF0007 [ 18395376 NP_565286.1 CDS reverse ] SINGLE_SPLICE_VAR { CHROM_POS_START:671053 CHROM_POS_END:673123 } -=| MIDDLE_POINT:672088 |=| CHROM_ID:2 |=| [( Arabidopsis_thal	BM408533	SL10076	SL10076			SL10076				sgn-U218317	#Lycopersicon Combined #3 [11 ESTs aligned] arabidopsis/peptide: At2g02500.1 68409.m00165 sugar nucleotide phosphorylase -related (evalue: 2e-102, score=369.4) genbank/nr: gi|18395376|ref|NP_565286.1| sugar nucleotide phosphorylase -related [Arabidopsis		S	At2g02500	S			198361	S	120464	S
16250485	AT1G12840	vacuolar ATP synthase subunit C (VATC) / V-ATPase C subunit / vacuolar proton pump C subunit (DET3), identical to vacuolar ATP synthase subunit C SP:Q9SDS7 from (Arabidopsis thaliana) [ 18391442 NP_563916.1 CDS forward ] SINGLE_SPLICE_VAR { CHROM_POS_STA	BI936013	SL10077								sgn-U214792	#Lycopersicon Combined #3 [30 ESTs aligned] arabidopsis/peptide: At1g12840.1 68408.m01347 vacuolar ATP synthase subunit C -related similar to GB:AAF20146 from [Arabidopsis thaliana] (Genes Dev. (1999) In press) (evalue: 8e-168, score=587) genbank/nr: gi|		M	At1g12840	S	245418	S	198274	S
16250467	AT5G06760	late embryogenesis abundant group 1 domain-containing protein / LEA group 1 domain-containing protein, low similarity to SP|P46515 11 kDa late embryogenesis abundant protein (DS11) {Helianthus annuus} [ 15240144 NP_196294.1 CDS reverse ] SINGLE_SPLICE_VA	BI935995	SL10078	SL10078	SL10078	SL10078		SL10078	SL10078		sgn-U237017	#Lycopersicon Combined #3 [1 EST aligned]		S	At5g06760	S					125340	S
16250392	AT5G37360	expressed protein [ AT5G37360 15240205 NP_198552.1 CDS reverse ] SINGLE_SPLICE_VAR { CHROM_POS_START:14822667 CHROM_POS_END:14825343 } -=| MIDDLE_POINT:14824005 |=| CHROM_ID:5 |=| [( Arabidopsis_thaliana )] |=-	BI935920	SL10079								sgn-U219292	#Lycopersicon Combined #3 [9 ESTs aligned] arabidopsis/peptide: At5g37360.1 68412.m04033 expressed protein (evalue: 2.4e-64, score=243) genbank/nr: gi|15240205|ref|NP_198552.1| expressed protein [Arabidopsis thaliana] gi|16604482|gb|AAL24247.1| AT5g37360		S	At5g37360	S	248077	M	202689	S	126457	S	4	I(LOD2)	4.056
16250370	AT5G05010	clathrin adaptor complexes medium subunit-related, contains pfam profile: PF00928 adaptor complexes medium subunit family [ 18414767 NP_568147.1 CDS forward ] MULTIPLE_SPLICE_VAR { CHROM_POS_START:1477138 CHROM_POS_END:1479873 } -=| MIDDLE_POINT:1478505	BI935898	SL10080	SL10080			SL10080				sgn-U213633	#Lycopersicon Combined #3 [57 ESTs aligned] arabidopsis/peptide: At5g05010.1 68412.m00491 coatomer delta subunit (delta-coat protein) (delta-COP) (evalue: 0, score=725.3) genbank/nr: gi|18414767|ref|NP_568147.1| coatomer delta subunit (delta-coat protein
16250138	AT3G28700	expressed protein, contains Pfam PF02636: Uncharacterized ACR, COG1565 [ 42565270 NP_189511.2 CDS forward ] SINGLE_SPLICE_VAR { CHROM_POS_START:10760817 CHROM_POS_END:10763071 } -=| MIDDLE_POINT:10761944 |=| CHROM_ID:3 |=| [( Arabidopsis_thaliana )] |=-	BI935666	SL10081
16250095	AT2G13540	mRNA cap-binding protein (ABH1), identical to mRNA cap binding protein (Arabidopsis thaliana) GI:15192738 [ 18397263 NP_565356.1 CDS forward ] SINGLE_SPLICE_VAR { CHROM_POS_START:5644135 CHROM_POS_END:5649895 } -=| MIDDLE_POINT:5647015 |=| CHROM_ID:	BI935623	SL10082	SL10082	SL10082	SL10082		SL10082	SL10082		sgn-U222923	#Lycopersicon Combined #3 [5 ESTs aligned] arabidopsis/peptide: At2g13540.1 68409.m01353 mRNA cap binding protein identical to mRNA cap binding protein [Arabidopsis thaliana] GI:15192738; contains Pfam profile PF02854: MIF4G domain (evalue: 7.5e-95, scor		S	At2g13540	S			200690	S	126099	S
16250080	AT3G50590	transducin family protein / WD-40 repeat family protein, contains 3 WD-40 repeats (PF00400) [ 30693337 NP_190628.2 CDS forward ] SINGLE_SPLICE_VAR { CHROM_POS_START:18782273 CHROM_POS_END:18790201 } -=| MIDDLE_POINT:18786237 |=| CHROM_ID:3 |=| [( Arabido	BI935608	SL10083	SL10083			SL10083				sgn-U235734	#Lycopersicon Combined #3 [1 EST aligned]
16250061	AT1G31780	similar to Component of oligomeric golgi complex 6 [Xenopus tropicalis] (GB:AAH75361.1) [ 79356323 NP_174458.2 CDS forward ] SINGLE_SPLICE_VAR { CHROM_POS_START:11391322 CHROM_POS_END:11394591 } -=| MIDDLE_POINT:11392956 |=| CHROM_ID:1 |=| [( Arabidopsis	BI935589	SL10084	SL10084			SL10084				sgn-U229024	#Lycopersicon Combined #3 [2 ESTs aligned] arabidopsis/peptide: At1g31780.1 68408.m03534 expressed protein (evalue: 4.8e-96, score=347.1) genbank/nr: gi|44917431|gb|AAS49040.1| At1g31780 [Arabidopsis thaliana] (evalue: 5e-101, score=368.6)
16250030	AT3G03380	DegP protease, putative, contains similarity to degP GI:2623992 from (Bradyrhizobium japonicum) [ 30678834 NP_566204.2 CDS forward ] SINGLE_SPLICE_VAR { CHROM_POS_START:799727 CHROM_POS_END:808326 } -=| MIDDLE_POINT:804026 |=| CHROM_ID:3 |=| [( Arabidops	BI935558	SL10085	SL10085			SL10085				sgn-U214757	#Lycopersicon Combined #3 [24 ESTs aligned] arabidopsis/peptide: At3g03380.1 68410.m00309 DegP protease, putative contains similarity to degP GI:2623992 from [Bradyrhizobium japonicum] (evalue: 0, score=1065.1) genbank/nr: gi|41052655|dbj|BAD07503.1| Deg
16250029	AT5G13630	magnesium-chelatase subunit chlH, chloroplast, putative / Mg-protoporphyrin IX chelatase, putative (CHLH), nearly identical to magnesium chelatase subunit GI:1154627 from (Arabidopsis thaliana) [ 15240675 NP_196867.1 CDS reverse ] SINGLE_SPLICE_VAR {	BI935557	SL10086	SL10086			SL10086				sgn-U214329	#Lycopersicon Combined #3 [35 ESTs aligned] arabidopsis/peptide: At5g13630.1 68412.m01458 cobalamin biosynthesis protein (evalue: 0, score=1296.2) genbank/nr: gi|7450925|pir||T01789 protoporphyrin IX magnesium chelatase (EC 4.99.1.-) - common tobacco
16250003	AT3G48470	expressed protein [ AT3G48470 30693041 NP_680117.2 CDS forward ] SINGLE_SPLICE_VAR { CHROM_POS_START:17962674 CHROM_POS_END:17967739 } -=| MIDDLE_POINT:17965206 |=| CHROM_ID:3 |=| [( Arabidopsis_thaliana )] |=-	BI935531	SL10087	SL10087			SL10087				sgn-U228067	#Lycopersicon Combined #3 [3 ESTs aligned] arabidopsis/peptide: At3g48470.1 68410.m04897 expressed protein (evalue: 5.5e-45, score=123.6) genbank/nr: gi|30693041|ref|NP_680117.2| expressed protein [Arabidopsis thaliana] gi|7630034|emb|CAB88328.1| putativ
16249946	AT3G16270	expressed protein, gene model [ AT3G16270 18401075 NP_566540.1 CDS forward ] SINGLE_SPLICE_VAR { CHROM_POS_START:5513707 CHROM_POS_END:5516546 } -=| MIDDLE_POINT:5515126 |=| CHROM_ID:3 |=| [( Arabidopsis_thaliana )] |=-	BI935474	SL10088	SL10088	SL10088	SL10088				SL10088	sgn-U215541	#Lycopersicon Combined #3 [11 ESTs aligned] arabidopsis/peptide: At3g16270.1 68410.m01849 expressed protein gene model (evalue: 1e-127, score=453.4) genbank/nr: gi|2062175|gb|AAB63649.1| hypothetical protein [Arabidopsis thaliana] (evalue: 5e-126, score=
16249933	AT5G03900	expressed protein, predicted protein, Synechocystis sp., PIR:S74969 [ 18414392 NP_568129.1 CDS forward ] MULTIPLE_SPLICE_VAR { CHROM_POS_START:1048337 CHROM_POS_END:1051868 } -=| MIDDLE_POINT:1050102 |=| CHROM_ID:5 |=| [( Arabidopsis_thaliana )] |=-	BI935461	SL10089								sgn-U226575	#Lycopersicon Combined #3 [3 ESTs aligned] arabidopsis/peptide: At5g03900.2 68412.m00343 expressed protein predicted protein, Synechocystis sp., PIR:S74969 (evalue: 2.7e-44, score=174.5) genbank/nr: gi|11357865|pir||T48417 hypothetical protein F8F6.110 -
16249830	AT3G21350	RNA polymerase transcriptional regulation mediator-related, contains weak similarity to RNA polymerase transcriptional regulation mediator, subunit 6 homolog (Activator-recruited cofactor 33 kDa component) (ARC33) (NY-REN-28 antigen) (Swiss-Prot:O75586) (	BI935358	SL10090	SL10090			SL10090				sgn-U234791	#Lycopersicon Combined #3 [1 EST aligned]
16249878	AT3G23940	dehydratase family, contains Pfam profile: PF00920 dehydratase family [ 15229546 NP_189036.1 CDS forward ] SINGLE_SPLICE_VAR { CHROM_POS_START:8648787 CHROM_POS_END:8652330 } -=| MIDDLE_POINT:8650558 |=| CHROM_ID:3 |=| [( Arabidopsis_thaliana )] |=-	BI935406	SL10091								sgn-U215301	#Lycopersicon Combined #3 [18 ESTs aligned] arabidopsis/peptide: At3g23940.1 68410.m02741 dihydroxyacid dehydratase -related similar to dihydroxyacid dehydratase GB:CAA60939 [Saccharomyces cerevisiae] (evalue: 0, score=989.9) genbank/nr: gi|15229546
16249578	AT4G17830	peptidase M20/M25/M40 family protein, similar to acetylornithine deacetylase (Acetylornithinase, AO [ 42566909 NP_193517.3 CDS forward ] SINGLE_SPLICE_VAR { CHROM_POS_START:9915929 CHROM_POS_END:9918062 } -=| MIDDLE_POINT:9916995 |=| CHROM_ID:4 |=| [( Ar	BI935106	SL10092	SL10092			SL10092				sgn-U213761	#Lycopersicon Combined #3 [55 ESTs aligned] arabidopsis/peptide: At4g17830.1 68411.m02424 aminoacylase, putative similar to acetylornithine deacetylase (Acetylornithinase, AO; N-acetylornithinase, NAO) [Dictyostelium discoideum] SWISS-PROT:P54638 (ev
16249562	AT2G04270	glycoside hydrolase starch-binding domain-containing protein, contains Pfam profile: PF00686 starch binding domain [ 30678102 NP_850987.1 CDS forward ] MULTIPLE_SPLICE_VAR { CHROM_POS_START:1474958 CHROM_POS_END:1480011 } -=| MIDDLE_POINT:1477484 |=|	BI935090	SL10093								sgn-U219773	#Lycopersicon Combined #3 [8 ESTs aligned] arabidopsis/peptide: At2g04270.2 68409.m00370 ribonuclease E -related (evalue: 0, score=638.3) genbank/nr: gi|22325461|ref|NP_178508.2| ribonuclease E -related [Arabidopsis thaliana] gi|20260628|gb|AAM13212.1| p		S	At2g04270	S	263333	S
16249504	AT2G39950	expressed protein [ AT2G39950 15225598 NP_181524.1 CDS reverse ] SINGLE_SPLICE_VAR { CHROM_POS_START:16683836 CHROM_POS_END:16687282 } -=| MIDDLE_POINT:16685559 |=| CHROM_ID:2 |=| [( Arabidopsis_thaliana )] |=-	BI935032	SL10094	SL10094			SL10094				sgn-U218082	#Lycopersicon Combined #3 [4 ESTs aligned] arabidopsis/peptide: At2g39950.1 68409.m04448 expressed protein and genscan (evalue: 4.7e-40, score=162.2) genbank/nr: gi|15225598|ref|NP_181524.1| expressed protein [Arabidopsis thaliana] gi|25408647|pir||
16249493	AT5G52970	thylakoid lumen 15.0 kDa protein, SP:Q9LVV5 [ AT5G52970 18423453 NP_568781.1 CDS forward ] SINGLE_SPLICE_VAR { CHROM_POS_START:21496846 CHROM_POS_END:21498244 } -=| MIDDLE_POINT:21497545 |=| CHROM_ID:5 |=| [( Arabidopsis_thaliana )] |=-	BI935021	SL10095	SL10095			SL10095				sgn-U222600	#Lycopersicon Combined #3 [5 ESTs aligned] arabidopsis/peptide: At5g52970.1 68412.m05944 thylakoid lumen 15.0-kDa protein SP:Q9LVV5; similar to unknown protein (pir||S77462) (evalue: 1.2e-78, score=289.3) genbank/nr: gi|18423453|ref|NP_568781.1| thylakoi		S	At5g52970	S	268041	S
16249480	AT1G71820	expressed protein [ AT1G71820 18409922 NP_565026.1 CDS forward ] SINGLE_SPLICE_VAR { CHROM_POS_START:27013684 CHROM_POS_END:27020407 } -=| MIDDLE_POINT:27017045 |=| CHROM_ID:1 |=| [( Arabidopsis_thaliana )] |=-	BI935008	SL10096	SL10096			SL10096				sgn-U223596	#Lycopersicon Combined #3 [4 ESTs aligned] arabidopsis/peptide: At1g71820.1 68408.m07616 SEC6 protein annotation temporarily based on supporting cDNA gi|19387171|gb|AF479279.1| (evalue: 1e-149, score=526.2) genbank/nr: gi|18409922|ref|NP_565026.1| SEC6 p		S	At1g71820	S	252966	S
16249346	AT3G27180	expressed protein [ AT3G27180 42565237 NP_189354.2 CDS reverse ] SINGLE_SPLICE_VAR { CHROM_POS_START:10028400 CHROM_POS_END:10031299 } -=| MIDDLE_POINT:10029849 |=| CHROM_ID:3 |=| [( Arabidopsis_thaliana )] |=-	BI934874	SL10097		SL10097		SL10097				sgn-U224368	#Lycopersicon Combined #3 [4 ESTs aligned] arabidopsis/peptide: At3g27180.1 68410.m03113 expressed protein (evalue: 2.9e-73, score=272.3) genbank/nr: gi|42565237|ref|NP_189354.2| expressed protein [Arabidopsis thaliana] (evalue: 1.1e-71, score=272.3
16249301	AT4G01860	transducin family protein / WD-40 repeat family protein, contains ten G-protein beta-subunit (beta-transducin) WD-40 repeats [ 30678983 NP_849536.1 CDS reverse ] MULTIPLE_SPLICE_VAR { CHROM_POS_START:801713 CHROM_POS_END:808018 } -=| MIDDLE_POINT:804	BI934829	SL10098		SL10098	SL10098		SL10098			sgn-U242538	#Lycopersicon Combined #3 [1 EST aligned]
16249104	AT2G47760	ALG3 family protein, contains Pfam profile: PF05208 ALG3 protein [ 15227129 NP_182297.1 CDS reverse ] MULTIPLE_SPLICE_VAR { CHROM_POS_START:19572742 CHROM_POS_END:19575291 } -=| MIDDLE_POINT:19574016 |=| CHROM_ID:2 |=| [( Arabidopsis_thaliana )] |=-	BI934632	SL10099		SL10099	SL10099		SL10099			sgn-U239657	#Lycopersicon Combined #3 [1 EST aligned]		S	At2g47760	S	254686	S
16249171	AT4G28990	RNA-binding protein-related, contains weak similarity to Swiss-Prot:Q01844 RNA-binding protein EWS (EWS oncogene)(Ewing sarcoma breakpoint region 1 protein) (Homo sapiens) [ 15235521 NP_194628.1 CDS forward ] SINGLE_SPLICE_VAR { CHROM_POS_START:14291211	BI934699	SL10100	SL10100	SL10100	SL10100		SL10100	SL10100		sgn-U231101	#Lycopersicon Combined #3 [2 ESTs aligned] arabidopsis/peptide: At4g28990.1 68411.m03773 expressed protein (evalue: 8.1e-48, score=186.8) genbank/nr: gi|26452825|dbj|BAC43492.1| unknown protein [Arabidopsis thaliana] (evalue: 2.8e-46, score=186.8)		S	At4g28990	S			198074	S	124507	S
16248961	AT4G39680	SAP domain-containing protein, contains Pfam domain PF02037: SAP domain [ 15235982 NP_195678.1 CDS reverse ] SINGLE_SPLICE_VAR { CHROM_POS_START:18414598 CHROM_POS_END:18416932 } -=| MIDDLE_POINT:18415765 |=| CHROM_ID:4 |=| [( Arabidopsis_thaliana )]	BI934489	SL10101		SL10101	SL10101		SL10101			sgn-U217994	#Lycopersicon Combined #3 [11 ESTs aligned] arabidopsis/peptide: At4g39680.1 68411.m05102 expressed protein (evalue: 1.8e-67, score=253.4) genbank/nr: gi|33146786|dbj|BAC79704.1| acinusL protein-like [Oryza sativa (japonica cultivar-group)] (evalue:
16248709	AT2G17033	pentatricopeptide (PPR) repeat-containing protein, contains Pfam profile PF01535: PPR repeat [ 30679852 NP_849962.1 CDS forward ] MULTIPLE_SPLICE_VAR { CHROM_POS_START:7408287 CHROM_POS_END:7410289 } -=| MIDDLE_POINT:7409288 |=| CHROM_ID:2 |=| [( Arabido	BI934237	SL10102		SL10102	SL10102		SL10102			sgn-U224433	#Lycopersicon Combined #3 [4 ESTs aligned] arabidopsis/peptide: At2g17033.1 68409.m05722 pentatricopeptide (PPR) repeat-containing protein contains Pfam profile PF01535: PPR repeat (evalue: 4.3e-38, score=154.8) genbank/nr: gi|30679852|ref|NP_849962.1| p
16248540	AT5G01010	expressed protein [ AT5G01010 42567551 NP_195721.2 CDS reverse ] SINGLE_SPLICE_VAR { CHROM_POS_START:1527 CHROM_POS_END:4923 } -=| MIDDLE_POINT:3225 |=| CHROM_ID:5 |=| [( Arabidopsis_thaliana )] |=-	BI934068	SL10103								sgn-U216151	#Lycopersicon Combined #3 [17 ESTs aligned] arabidopsis/peptide: At5g01010.1 68412.m00001 expressed protein (evalue: 1e-160, score=563.5) genbank/nr: gi|26451774|dbj|BAC42982.1| unknown protein [Arabidopsis thaliana] gi|26452440|dbj|BAC43305.1| unknown p		M	At5g01010	S	245484	S	202691	S
16248509	AT5G05680	nuclear pore complex protein-related, contains weak similarity to Nuclear pore complex protein Nup88 (Nucleoporin Nup88) (88 kDa nuclear pore complex protein) (Swiss-Prot:Q99567) (Homo sapiens) [ 15239202 NP_196187.1 CDS forward ] SINGLE_SPLICE_VAR { CHR	BI934037	SL10104		SL10104	SL10104		SL10104			sgn-U230161	#Lycopersicon Combined #3 [2 ESTs aligned] arabidopsis/peptide: At5g05680.1 68412.m00580 expressed protein similar to unknown protein (pir||F71190) (evalue: 6.1e-36, score=144.1) genbank/nr: gi|15239202|ref|NP_196187.1| expressed protein [Arabidopsis thal
16248526	AT2G02410	expressed protein [ AT2G02410 30677998 NP_178346.2 CDS forward ] SINGLE_SPLICE_VAR { CHROM_POS_START:632712 CHROM_POS_END:634612 } -=| MIDDLE_POINT:633662 |=| CHROM_ID:2 |=| [( Arabidopsis_thaliana )] |=-	BI934054	SL10105		SL10105	SL10105		SL10105	SL10105		sgn-U243017	#Lycopersicon Combined #3 [1 EST aligned]
16248447	AT3G13410	expressed protein [ AT3G13410 30682651 NP_566456.3 CDS reverse ] SINGLE_SPLICE_VAR { CHROM_POS_START:4362156 CHROM_POS_END:4364039 } -=| MIDDLE_POINT:4363097 |=| CHROM_ID:3 |=| [( Arabidopsis_thaliana )] |=-	BI933975	SL10106		SL10106	SL10106		SL10106			sgn-U214025	#Lycopersicon Combined #3 [47 ESTs aligned] arabidopsis/peptide: At3g13410.1 68410.m01513 expressed protein (evalue: 5.8e-66, score=248.4) genbank/nr: gi|24417230|gb|AAN60225.1| unknown [Arabidopsis thaliana] (evalue: 1.3e-64, score=249.2)		S	At3g13410	S	244130	S	200323	S	125344	M
16248365	AT5G22640	MORN (Membrane Occupation and Recognition Nexus) repeat-containing protein, contains Pfam profile PF02493: MORN repeat [ 22326997 NP_197656.2 CDS forward ] SINGLE_SPLICE_VAR { CHROM_POS_START:7529426 CHROM_POS_END:7533644 } -=| MIDDLE_POINT:7531535 |	BI933893	SL10107								sgn-U223958	#Lycopersicon Combined #3 [4 ESTs aligned] arabidopsis/peptide: At5g22640.1 68412.m02425 expressed protein (evalue: 1.4e-89, score=327) genbank/nr: gi|22326997|ref|NP_197656.2| expressed protein [Arabidopsis thaliana] gi|20453116|gb|AAM19800.1| AT5g22640		S	At5g22640	S	266567	M	202393	S
16248244	AT4G03560	two-pore calcium channel (TPC1), identical to two-pore calcium channel (TPC1) (Arabidopsis thaliana) gi|14041819|dbj|BAB55460 [ 18412295 NP_567258.1 CDS forward ] SINGLE_SPLICE_VAR { CHROM_POS_START:1580251 CHROM_POS_END:1585689 } -=| MIDDLE_POINT:15	BI933772	SL10108								sgn-U240130	#Lycopersicon Combined #3 [1 EST aligned]		S	At4g03560	S			200812	S	126572	S
16248241	AT4G04930	fatty acid desaturase family protein, similar to D. melanogaster Des-1 protein, GenBank accession number X94180 [ 15234510 NP_192402.1 CDS forward ] SINGLE_SPLICE_VAR { CHROM_POS_START:2509234 CHROM_POS_END:2510916 } -=| MIDDLE_POINT:2510075 |=| CHROM_ID	BI933769	SL10109	SL10109			SL10109				sgn-U218192	#Lycopersicon Combined #3 [11 ESTs aligned] arabidopsis/peptide: At4g04930.1 68411.m00628 fatty acid desaturase family protein similar to D. melanogaster Des-1 protein, GenBank accession number X94180; contains Pfam profile PF00487 Fatty acid desaturase d		S	At4g04930	S	257303	S			125908	S	10	I	10.024
16248198	AT4G15510	photosystem II reaction center PsbP family protein, contains PsbP domain PF01789 [ 18414467 NP_567468.1 CDS forward ] MULTIPLE_SPLICE_VAR { CHROM_POS_START:8860699 CHROM_POS_END:8862527 } -=| MIDDLE_POINT:8861613 |=| CHROM_ID:4 |=| [( Arabidopsis_thalian	BI933726	SL10110	SL10110			SL10110				sgn-U222969	#Lycopersicon Combined #3 [5 ESTs aligned] arabidopsis/peptide: At4g15510.1 68411.m02148 oxygen-evolving complex 25.6 kD protein, chloroplast precursor, putative contains PsbP domain PF01789; identical to SP:O23403 (Arabidopsis thaliana) (evalue: 4.5e-82
16248108	AT4G20410	gamma-soluble NSF attachment protein / gamma-SNAP, identical to gamma-soluble NSF attachment protein [ 18415496 NP_567600.1 CDS reverse ] SINGLE_SPLICE_VAR { CHROM_POS_START:11014110 CHROM_POS_END:11016465 } -=| MIDDLE_POINT:11015287 |=| CHROM_ID:4 |=| [	BI933636	SL10111	SL10111			SL10111				sgn-U222292	#Lycopersicon Combined #3 [5 ESTs aligned] arabidopsis/peptide: At4g20410.1 68411.m02721 gamma-soluble NSF attachment protein (gamma-SNAP) identical to gamma-soluble NSF attachment protein; gamma-SNAP [Arabidopsis thaliana] GI:6013206 (evalue: 2e-109, sc		S	At4g20410	S	245717	S			122421	S	2	I	2.0369
16248053	AT5G05970	transducin family protein / WD-40 repeat family protein, contains similarity to regulatory protein Nedd1 [ 30681201 NP_196216.2 CDS forward ] SINGLE_SPLICE_VAR { CHROM_POS_START:1795465 CHROM_POS_END:1799314 } -=| MIDDLE_POINT:1797389 |=| CHROM_ID:5 |=|	BI933581	SL10112								sgn-U234963	#Lycopersicon Combined #3 [1 EST aligned]
16248020	AT3G12050	Aha1 domain-containing protein, contains Pfam PF05146: Aha1 domain [ 18399461 NP_566410.1 CDS forward ] MULTIPLE_SPLICE_VAR { CHROM_POS_START:3839295 CHROM_POS_END:3841309 } -=| MIDDLE_POINT:3840302 |=| CHROM_ID:3 |=| [( Arabidopsis_thaliana )] |=-	BI933548	SL10113								sgn-U217425	#Lycopersicon Combined #3 [13 ESTs aligned] arabidopsis/peptide: At3g12050.1 68410.m06817 expressed protein (evalue: 1e-142, score=503.4) genbank/nr: gi|18399461|ref|NP_566410.1| expressed protein [Arabidopsis thaliana] gi|10998146|dbj|BAB03117.1| g		S	At3g12050	S	252621	S			123609	S
16248006	AT2G01350	quinolinate phosphoribosyl transferase family protein, contains Pfam profile: PF01729 quinolinate phosphoribosyl transferase, C-terminal domain [ 18379203 NP_565259.1 CDS reverse ] MULTIPLE_SPLICE_VAR { CHROM_POS_START:165331 CHROM_POS_END:167208 } -=| M	BI933534	SL10114								sgn-U216531	#Lycopersicon Combined #3 [16 ESTs aligned] arabidopsis/peptide: At2g01350.1 68409.m00040 NADC homolog identical to GP|1216074|gnl|PID|e225599|F20096 (evalue: 4e-148, score=521.5) genbank/nr: gi|6117901|emb|CAB59430.1| quinolinate phosphoribosyltransferas		S	At2g01350	S	251147	S
16249899	AT3G10370	glycerol-3-phosphate dehydrogenase, putative, similar to glycerol-3-phosphate dehydrogenase GB:BAA08926 from Mus musculus (SP|Q64521), Homo sapiens (GI:1020315), Rattus norvegicus (SP|P35571) [ 15228273 NP_187648.1 CDS forward ] SINGLE_SPLICE_VAR { CHROM	BI935427	SL10115								sgn-U219825	#Lycopersicon Combined #3 [8 ESTs aligned] arabidopsis/peptide: At3g10370.1 68410.m01122 glycerol-3-phosphate dehydrogenase, putative similar to glycerol-3-phosphate dehydrogenase GB:BAA08926 from Mus musculus [SP|Q64521], Homo sapiens [GI:1020315], Rattu
18263010	AT5G54770	thiazole biosynthetic enzyme, chloroplast (ARA6) (THI1) (THI4), identical to SP|Q38814 Thiazole biosynthetic enzyme, chloroplast precursor (ARA6) {Arabidopsis thaliana} [ 15239735 NP_200288.1 CDS forward ] SINGLE_SPLICE_VAR { CHROM_POS_START:22263860 CHR	BM411380	SL10116	SL10116			SL10116				sgn-U212885	#Lycopersicon Combined #3 [172 ESTs aligned] arabidopsis/peptide: At5g54770.1 68412.m06171 thiazole biosynthetic enzyme precursor (ARA6) (sp Q38814) (evalue: 1e-141, score=500.4) genbank/nr: gi|30013665|gb|AAP03875.1| putative chloroplast thiazole bi		M	At5g54770	S	244235	S	197116	S	121376	S
16247765	AT5G37510	NADH-ubiquinone dehydrogenase, mitochondrial, putative, similar to NADH-ubiquinone oxidoreductase 75 kDa subunit, mitochondrial from Solanum tuberosum (SP|Q43644) [ 18421656 NP_568550.1 CDS forward ] MULTIPLE_SPLICE_VAR { CHROM_POS_START:14914720 CHROM_P	BI933293	SL10120	SL10120	SL10120	SL10120		SL10120			sgn-U219629	#Lycopersicon Combined #3 [8 ESTs aligned] arabidopsis/peptide: At5g37510.2 68412.m04053 NADH dehydrogenase (ubiquinone), mitochondrial, putative similar to NADH-ubiquinone oxidoreductase 75 kDa subunit, mitochondrial from Solanum tuberosum [SP|Q43644] (
16247923	AT1G08370	hydroxyproline-rich glycoprotein family protein, contains proline-rich extensin domains, INTERPRO:IPR002965 [ 18390886 NP_563814.1 CDS forward ] SINGLE_SPLICE_VAR { CHROM_POS_START:2638352 CHROM_POS_END:2640364 } -=| MIDDLE_POINT:2639358 |=| CHROM_ID:1 |	BI933451	SL10122								sgn-U217252	#Lycopersicon Combined #3 [14 ESTs aligned] arabidopsis/peptide: At1g08370.1 68408.m00834 proline-rich protein family contains proline-rich extensin domains, INTERPRO:IPR002965; contains some similarity to transcription factor [Danio rerio] gi|15617376|em		M	At1g08370	S	246452	S	205151	S
16247902	AT2G22010	zinc finger (C3HC4-type RING finger) family protein, contains Pfam profile: PF00097 zinc finger, C3HC4 type (RING finger) [ 30681590 NP_850020.1 CDS reverse ] SINGLE_SPLICE_VAR { CHROM_POS_START:9371026 CHROM_POS_END:9375908 } -=| MIDDLE_POINT:937346	BI933418	SL10123								sgn-U212600	#Lycopersicon Combined #3 [8 ESTs aligned] arabidopsis/peptide: At2g22010.1 68409.m02368 C3HC4-type zinc finger protein family contains Pfam profile: PF00097 zinc finger, C3HC4 type (RING finger) (evalue: 3e-100, score=362.5) genbank/nr: gi|25371327|pir|
16247883	AT2G39580	expressed protein [ AT2G39580 30687934 NP_181490.2 CDS forward ] SINGLE_SPLICE_VAR { CHROM_POS_START:16517618 CHROM_POS_END:16524026 } -=| MIDDLE_POINT:16520822 |=| CHROM_ID:2 |=| [( Arabidopsis_thaliana )] |=-	BI933423	SL10124	SL10124			SL10124				sgn-U230599	#Lycopersicon Combined #3 [2 ESTs aligned] arabidopsis/peptide: At2g39580.1 68409.m04399 expressed protein (evalue: 4.1e-39, score=157.9) genbank/nr: gi|7452425|pir||T00568 hypothetical protein At2g39580 [imported] - Arabidopsis thaliana gi|3355487|gb|AA
16247692	AT4G34700	complex 1 family protein / LVR family protein, contains Pfam PF05347: Complex 1 protein (LYR family) [ 18418498 NP_567970.1 CDS forward ] SINGLE_SPLICE_VAR { CHROM_POS_START:16556879 CHROM_POS_END:16558367 } -=| MIDDLE_POINT:16557623 |=| CHROM_ID:4 |=| [	BI933220	SL10126	SL10126	SL10126	SL10126		SL10126	SL10126	SL10126	sgn-U216646	#Lycopersicon Combined #3 [16 ESTs aligned] arabidopsis/peptide: At4g34700.1 68411.m04478 expressed protein (evalue: 4e-49, score=191.8) genbank/nr: gi|18418498|ref|NP_567970.1| expressed protein [Arabidopsis thaliana] gi|15724258|gb|AAL06522.1| AT4g3470		S	At4g34700	S	245506	M	196971	S	122671	S	1	CF(LOD3)	1.16
16247615	AT2G07340	prefoldin-related KE2 family protein, contains similarity to Swiss-Prot:O60925 prefoldin subunit 1 (Homo sapiens) [ 30678386 NP_850990.1 CDS forward ] MULTIPLE_SPLICE_VAR { CHROM_POS_START:3045641 CHROM_POS_END:3046603 } -=| MIDDLE_POINT:3046122 |=| CHRO	BI933143	SL10127								sgn-U216031	#Lycopersicon Combined #3 [12 ESTs aligned] arabidopsis/peptide: At2g07340.1 68409.m05636 expressed protein (evalue: 9.4e-50, score=193.7) genbank/nr: gi|30678386|ref|NP_850990.1| expressed protein [Arabidopsis thaliana] gi|15081640|gb|AAK82475.1| At2g07
16247496	AT2G21070	expressed protein [ AT2G21070 42569208 NP_179703.2 CDS forward ] MULTIPLE_SPLICE_VAR { CHROM_POS_START:9048021 CHROM_POS_END:9050217 } -=| MIDDLE_POINT:9049119 |=| CHROM_ID:2 |=| [( Arabidopsis_thaliana )] |=-	BI933024	SL10128	SL10128			SL10128				sgn-U218689	#Lycopersicon Combined #3 [10 ESTs aligned] arabidopsis/peptide: At2g21070.1 68409.m02266 hypothetical protein (evalue: 9e-163, score=570.5) genbank/nr: gi|42569208|ref|NP_179703.2| expressed protein [Arabidopsis thaliana] (evalue: 3e-161, score=57		S	At2g21070	S	256277	S
16247466	AT3G13200	Cwf15 / Cwc15 cell cycle control family protein, contains Pfam profile PF04889: Cwf15/Cwc15 cell cycle control protein [ 18399903 NP_566447.1 CDS forward ] SINGLE_SPLICE_VAR { CHROM_POS_START:4242246 CHROM_POS_END:4243983 } -=| MIDDLE_POINT:4243114 |=| C	BI932994	SL10129								sgn-U218295	#Lycopersicon Combined #3 [10 ESTs aligned] arabidopsis/peptide: At3g13200.1 68410.m01480 expressed protein (evalue: 3.2e-70, score=261.5) genbank/nr: gi|21592359|gb|AAM64310.1| unknown [Arabidopsis thaliana] (evalue: 1.8e-69, score=264.2)
16247411	AT5G11040	expressed protein, weak similarity to hypercellular protein (Aspergillus nidulans) GI:9309269 [ 15238938 NP_196665.1 CDS forward ] SINGLE_SPLICE_VAR { CHROM_POS_START:3495333 CHROM_POS_END:3500611 } -=| MIDDLE_POINT:3497972 |=| CHROM_ID:5 |=| [( Arabidop	BI932939	SL10130								sgn-U225152	#Lycopersicon Combined #3 [3 ESTs aligned] arabidopsis/peptide: At5g11040.1 68412.m01193 expressed protein predicted proteins, Arabidopsis thaliana (evalue: 2e-100, score=238) genbank/nr: gi|15238938|ref|NP_196665.1| expressed protein [Arabidopsis thalian
16247365	AT5G06430	thioredoxin-related, contains weak similarity to Swiss-Prot:Q9SEU7 thioredoxin M-type 3, chloroplast precursor (TRX-M3) (Arabidopsis thaliana) [ 15240039 NP_196261.1 CDS reverse ] SINGLE_SPLICE_VAR { CHROM_POS_START:1963581 CHROM_POS_END:1964252 } -=| MI	BI932893	SL10131								sgn-U225912	#Lycopersicon Combined #3 [3 ESTs aligned] arabidopsis/peptide: At5g06430.1 68412.m00669 hypothetical protein similar to unknown protein (sp|P73920) (evalue: 5.5e-60, score=228) genbank/nr: gi|15240039|ref|NP_196261.1| hypothetical protein [Arabidopsis t		S	At5g06430	S			201754	S	125884	S	10	I	10.0032
16247338	AT1G27530	expressed protein, Similar to gb|AF151884 CGI-126 protein from Homo sapiens. EST gb|Z18048 comes from this gene [ 18396376 NP_564289.1 CDS reverse ] SINGLE_SPLICE_VAR { CHROM_POS_START:9562748 CHROM_POS_END:9563874 } -=| MIDDLE_POINT:9563311 |=| CHROM_ID	BI932866	SL10132	SL10132			SL10132				sgn-U217285	#Lycopersicon Combined #3 [13 ESTs aligned] arabidopsis/peptide: At1g27530.1 68408.m03044 expressed protein Similar to gb|AF151884 CGI-126 protein from Homo sapiens. EST gb|Z18048 comes from this gene (evalue: 2.2e-96, score=348.6) genbank/nr: gi|1839637		S	At1g27530	S			202478	S	121772	M	4	I(LOD2)	4.0883
16247246	AT4G08230	glycine-rich protein [ AT4G08230 22328481 NP_192563.2 CDS reverse ] SINGLE_SPLICE_VAR { CHROM_POS_START:5188044 CHROM_POS_END:5189571 } -=| MIDDLE_POINT:5188807 |=| CHROM_ID:4 |=| [( Arabidopsis_thaliana )] |=-	BI932774	SL10133	SL10133			SL10133				sgn-U216209	#Lycopersicon Combined #3 [18 ESTs aligned] arabidopsis/peptide: At4g08230.1 68411.m01226 glycine-rich protein (evalue: 3.6e-20, score=95.13) genbank/nr: gi|22328481|ref|NP_192563.2| glycine-rich protein [Arabidopsis thaliana] gi|18252943|gb|AAL62398.1|		S	At4g08230	S	248870	S			125956	S
16247238	AT3G57290	eukaryotic translation initiation factor 3E / eIF3e (TIF3E1), identical to eukaryotic initiation factor 3E subunit (Arabidopsis thaliana) gi|12407658|gb|AAG53613 [ 18410687 NP_567047.1 CDS reverse ] SINGLE_SPLICE_VAR { CHROM_POS_START:21207765 CHROM_POS_	BI932766	SL10134	SL10134			SL10134				sgn-U216471	#Lycopersicon Combined #3 [16 ESTs aligned] arabidopsis/peptide: At3g57290.1 68410.m05892 translation initiation factor 3 -related protein mammary tumor-associated protein INT6 - Homo sapiens, EMBL:U94174 (evalue: 0, score=725.3) genbank/nr: gi|18410687|		S	At3g57290	S	243653	M	196727	S	120966	S
16247200	AT2G20830	expressed protein, weak similarity to formiminotransferase cyclodeaminase (GI:3980064) (Gallus gallus) [ 42570847 NP_973497.1 CDS reverse ] MULTIPLE_SPLICE_VAR { CHROM_POS_START:8975451 CHROM_POS_END:8977560 } -=| MIDDLE_POINT:8976505 |=| CHROM_ID:2 |=|	BI932728	SL10135	SL10135			SL10135				sgn-U221773	#Lycopersicon Combined #3 [2 ESTs aligned] arabidopsis/peptide: At2g20830.2 68415.m02454 expressed protein weak similarity to formiminotransferase cyclodeaminase (GI:3980064) [Gallus gallus] (evalue: 2.4e-73, score=271.6) genbank/nr: gi|18399493|ref|NP_5
16247145	AT3G20430	expressed protein [ AT3G20430 15231142 NP_188678.1 CDS forward ] SINGLE_SPLICE_VAR { CHROM_POS_START:7121486 CHROM_POS_END:7123080 } -=| MIDDLE_POINT:7122283 |=| CHROM_ID:3 |=| [( Arabidopsis_thaliana )] |=-	BI932673	SL10136	SL10136	SL10136	SL10136		SL10136			sgn-U229307	#Lycopersicon Combined #3 [2 ESTs aligned] arabidopsis/peptide: At3g20430.1 68410.m02341 expressed protein (evalue: 1.7e-42, score=169.5) genbank/nr: gi|15231142|ref|NP_188678.1| expressed protein [Arabidopsis thaliana] gi|9294563|dbj|BAB02826.1| gene_id
16247117	AT3G05480	cell cycle checkpoint control protein family, contains Pfam profile PF04139: Rad9 [ 30679518 NP_187199.2 CDS forward ] MULTIPLE_SPLICE_VAR { CHROM_POS_START:1585389 CHROM_POS_END:1588244 } -=| MIDDLE_POINT:1586816 |=| CHROM_ID:3 |=| [( Arabidopsis_thalia	BI932645	SL10137	SL10137			SL10137				sgn-U223352	#Lycopersicon Combined #3 [4 ESTs aligned] arabidopsis/peptide: At3g05480.1 68410.m00552 expressed protein (evalue: 2.3e-94, score=340.5) genbank/nr: gi|20152532|emb|CAD29645.1| putative auxin response factor 75 [Arabidopsis thaliana] (evalue: 8.1e-93, s		S	At3g05480	S	261825	S
16247061	AT4G24160	hydrolase, alpha/beta fold family protein, contains Pfam profile PF00561: hydrolase, alpha/beta fold family [ 30686425 NP_194147.2 CDS forward ] MULTIPLE_SPLICE_VAR { CHROM_POS_START:12539881 CHROM_POS_END:12542220 } -=| MIDDLE_POINT:12541050 |=| CHROM_I	BI932589	SL10138	SL10138	SL10138	SL10138		SL10138	SL10138		sgn-U221786	#Lycopersicon Combined #3 [6 ESTs aligned] arabidopsis/peptide: At4g24160.2 68417.m03466 hydrolase, alpha/beta fold family protein contains Pfam profile PF00561: hydrolase, alpha/beta fold family (evalue: 2e-93, score=339.7) genbank/nr: gi|42573017|		S	At4g24160	S	247685	S
16247031	AT1G05385	photosystem II 11 kDa protein-related, similar to Photosystem II 11 kDa protein precursor (SP|P74367)(strain PCC 6803) {Synechocystis sp.} [ 18390518 NP_563737.1 CDS reverse ] SINGLE_SPLICE_VAR { CHROM_POS_START:1582746 CHROM_POS_END:1583647 } -=| MIDDLE	BI932559	SL10139	SL10139			SL10139				sgn-U225073	#Lycopersicon Combined #3 [4 ESTs aligned] arabidopsis/peptide: At1g05385.1 68408.m00497 expressed protein (evalue: 2.8e-30, score=128.6) genbank/nr: gi|18390518|ref|NP_563737.1| expressed protein [Arabidopsis thaliana] gi|25373372|pir||G86188 protein T2		S	At1g05385	S			203563	S	125900	S
16246952	AT4G36630	expressed protein [ AT4G36630 42573195 NP_974694.1 CDS reverse ] MULTIPLE_SPLICE_VAR { CHROM_POS_START:17272094 CHROM_POS_END:17276528 } -=| MIDDLE_POINT:17274311 |=| CHROM_ID:4 |=| [( Arabidopsis_thaliana )] |=-	BI932480	SL10140	SL10140			SL10140				sgn-U241144	#Lycopersicon Combined #3 [1 EST aligned]		S	At4g36630	S			204672	S
16246998	AT1G23180	armadillo/beta-catenin repeat family protein, contains Pfam profile: PF00514 armadillo/beta-catenin-like repeat [ 30688260 NP_173731.2 CDS forward ] SINGLE_SPLICE_VAR { CHROM_POS_START:8216114 CHROM_POS_END:8219504 } -=| MIDDLE_POINT:8217809 |=| CHROM_ID	BI932526	SL10141	SL10141			SL10141				sgn-U226013	#Lycopersicon Combined #3 [3 ESTs aligned] arabidopsis/peptide: At1g23180.1 68408.m02622 expressed protein (evalue: 5.3e-51, score=198) genbank/nr: gi|30688260|ref|NP_173731.2| expressed protein [Arabidopsis thaliana] gi|25083231|gb|AAN72053.1| unknown p
16246950	AT5G61450	2-phosphoglycerate kinase-related, contains weak similarity to 2-phosphoglycerate kinase (GI:467751) (Methanothermus fervidus) [ 15240256 NP_200953.1 CDS reverse ] SINGLE_SPLICE_VAR { CHROM_POS_START:24727466 CHROM_POS_END:24730108 } -=| MIDDLE_POINT:247	BI932478	SL10142								sgn-U214442	#Lycopersicon Combined #3 [2 ESTs aligned] arabidopsis/peptide: At5g61450.1 68412.m06975 expressed protein ATP/GTP nucleotide-binding protein, Leishmania infantum, EMBL:LIIMNBA (evalue: 3.8e-71, score=257.7) genbank/nr: gi|15240256|ref|NP_200953.1| expre
16246942	AT1G15980	expressed protein [ AT1G15980 18394307 NP_563986.1 CDS forward ] SINGLE_SPLICE_VAR { CHROM_POS_START:5489308 CHROM_POS_END:5491193 } -=| MIDDLE_POINT:5490250 |=| CHROM_ID:1 |=| [( Arabidopsis_thaliana )] |=-	BI932470	SL10143	SL10143			SL10143				sgn-U219476	#Lycopersicon Combined #3 [8 ESTs aligned] arabidopsis/peptide: At1g15980.1 68408.m01729 expressed protein (evalue: 3e-175, score=611.7) genbank/nr: gi|18394307|ref|NP_563986.1| expressed protein [Arabidopsis thaliana] gi|25511640|pir||D86294 T24D18.8 pr		S	At1g15980	S	254598	S
16246925	AT4G33625	expressed protein [ AT4G33625 30689751 NP_849487.1 CDS reverse ] SINGLE_SPLICE_VAR { CHROM_POS_START:16153117 CHROM_POS_END:16154546 } -=| MIDDLE_POINT:16153831 |=| CHROM_ID:4 |=| [( Arabidopsis_thaliana )] |=-	BI932453	SL10144	SL10144			SL10144				sgn-U236107	#Lycopersicon Combined #3 [1 EST aligned]		S	At4g33625	S	256181	S			130903	S
16246915	AT1G74470	geranylgeranyl reductase, identical to geranylgeranyl reductase GB:Y14044 (Arabidopsis thaliana) (involvement: chlorophyll, the tocopherol and the phylloquinone pathways Eur J Biochem 1998 Jan 15 [ 15221261 NP_177587.1 CDS forward ] SINGLE_SPLICE_VAR { C	BI932443	SL10145	SL10145			SL10145				sgn-U214067	#Lycopersicon Combined #3 [44 ESTs aligned] arabidopsis/peptide: At1g74470.1 68408.m07922 geranylgeranyl reductase identical to geranylgeranyl reductase GB:Y14044 [Arabidopsis thaliana] (involvement: chlorophyll, the tocopherol and the phylloquinone		M	At1g74470	S	244474	S	197706	S	123421	S
16246799	AT3G21200	expressed protein [ AT3G21200 18402922 NP_566678.1 CDS forward ] SINGLE_SPLICE_VAR { CHROM_POS_START:7436097 CHROM_POS_END:7437851 } -=| MIDDLE_POINT:7436974 |=| CHROM_ID:3 |=| [( Arabidopsis_thaliana )] |=-	BI932327	SL10146	SL10146			SL10146				sgn-U216528	#Lycopersicon Combined #3 [16 ESTs aligned] arabidopsis/peptide: At3g21200.1 68410.m02429 expressed protein (evalue: 9.7e-88, score=320.5) genbank/nr: gi|21593452|gb|AAM65419.1| unknown [Arabidopsis thaliana] (evalue: 9.7e-87, score=322.4)		S	At3g21200	S	251300	S
16246714	AT1G19140	expressed protein [ AT1G19140 42571541 NP_973861.1 CDS reverse ] MULTIPLE_SPLICE_VAR { CHROM_POS_START:6611017 CHROM_POS_END:6612405 } -=| MIDDLE_POINT:6611711 |=| CHROM_ID:1 |=| [( Arabidopsis_thaliana )] |=-	BI932242	SL10147								sgn-U218348	#Lycopersicon Combined #3 [11 ESTs aligned] arabidopsis/peptide: At1g19140.1 68408.m02148 expressed protein (evalue: 8.5e-45, score=176.8) genbank/nr: gi|42571541|ref|NP_973861.1| expressed protein [Arabidopsis thaliana] (evalue: 2.9e-43, score=176.8)		S	At1g19140	S	250893	S	205310	S	120328	S	7	I	7.0235
16246595	AT4G01900	P II nitrogen sensing protein (GLB I), identical to P II nitrogen sensing protein GLB I (GI:7268574) (Arabidopsis thaliana) [ 15234360 NP_192099.1 CDS forward ] SINGLE_SPLICE_VAR { CHROM_POS_START:821736 CHROM_POS_END:823294 } -=| MIDDLE_POINT:822515 |=|	BI932123	SL10148	SL10148	SL10148		SL10148				sgn-U215766	#Lycopersicon Combined #3 [21 ESTs aligned] arabidopsis/peptide: At4g01900.1 68411.m00232 P II nitrogen sensing protein GLB I identical to P II nitrogen sensing protein GLB I (GI:7268574) [Arabidopsis thaliana]; similar to nitrogen regulatory protein P-II		S	At4g01900	S	246942	M	196907	S	130767	M	6	I(LOD2)	6.008
16246550	AT3G51050	FG-GAP repeat-containing protein [ AT3G51050 22331734 NP_190674.2 CDS forward ] SINGLE_SPLICE_VAR { CHROM_POS_START:18965004 CHROM_POS_END:18968679 } -=| MIDDLE_POINT:18966841 |=| CHROM_ID:3 |=| [( Arabidopsis_thaliana )] |=-	BI932078	SL10149	SL10149			SL10149				sgn-U228998	#Lycopersicon Combined #3 [2 ESTs aligned] arabidopsis/peptide: At3g51050.1 68410.m05179 expressed protein hypothetical protein L1648.04 - Leishmania major, EMBL:LMFL1648 (evalue: 5e-102, score=366.7) genbank/nr: gi|11280694|pir||T45736 hypothetical prot		S	At3g51050	S	250955	S	200396	S	123803	S
16246524	AT3G21865	expressed protein [ AT3G21865 42565097 NP_566696.2 CDS reverse ] SINGLE_SPLICE_VAR { CHROM_POS_START:7701315 CHROM_POS_END:7703225 } -=| MIDDLE_POINT:7702270 |=| CHROM_ID:3 |=| [( Arabidopsis_thaliana )] |=-	BI932052	SL10150	SL10150			SL10150				sgn-U214565	#Lycopersicon Combined #3 [34 ESTs aligned] arabidopsis/peptide: At3g21865.1 68410.m02499 expressed protein (evalue: 2.5e-92, score=336.3) genbank/nr: gi|42565097|ref|NP_566696.2| expressed protein [Arabidopsis thaliana] >gi|17381010|gb|AAL36317.1|
16246477	AT1G67630	DNA polymerase alpha subunit B family, contains Pfam profile: PF04058 DNA polymerase alpha subunit B [ 30697540 NP_176930.2 CDS reverse ] SINGLE_SPLICE_VAR { CHROM_POS_START:25348236 CHROM_POS_END:25351950 } -=| MIDDLE_POINT:25350093 |=| CHROM_ID:1	BI932005	SL10151	SL10151	SL10151	SL10151			SL10151		sgn-U230228	#Lycopersicon Combined #3 [2 ESTs aligned] arabidopsis/peptide: At1g67630.1 68408.m07076 DNA polymerase alpha subunit -related similar to DNA polymerase alpha 70 KD subunit (DNA polymerase subunit B) GB:P33611 [Mus musculus] (evalue: 3.5e-94, score=341.3		S	At1g67630	S			199533	S
16246401	AT1G31410	putrescine-binding periplasmic protein-related, similar to Chain A, Putrescine Receptor (Potf) (GI:3891734) (Escherichia coli) [ 30692516 NP_174426.2 CDS reverse ] SINGLE_SPLICE_VAR { CHROM_POS_START:11247075 CHROM_POS_END:11249326 } -=| MIDDLE_POINT:112	BI931929	SL10152	SL10152	SL10152	SL10152		SL10152	SL10152	SL10152	sgn-U225446	#Lycopersicon Combined #3 [3 ESTs aligned] arabidopsis/peptide: At1g31410.1 68408.m03487 expressed protein (evalue: 1.9e-75, score=279.3) genbank/nr: gi|28393765|gb|AAO42292.1| unknown protein [Arabidopsis thaliana] (evalue: 1.4e-74, score=281.6)		S	At1g31410	S	265330	S			124859	S
16246391	AT5G46030	expressed protein, contains Pfam profile PF05129: Putative zinc binding domain (DUF701) [ 18422622 NP_568654.1 CDS forward ] SINGLE_SPLICE_VAR { CHROM_POS_START:18687758 CHROM_POS_END:18688365 } -=| MIDDLE_POINT:18688061 |=| CHROM_ID:5 |=| [( Arabidopsis	BI931919	SL10153	SL10153	SL10153	SL10153		SL10153	SL10153	SL10153	sgn-U214623	#Lycopersicon Combined #3 [7 ESTs aligned] arabidopsis/peptide: At5g46030.1 68412.m05104 expressed protein similar to unknown protein (pir||T27174) (evalue: 3.4e-32, score=134.4) genbank/nr: gi|34913256|ref|NP_917975.1| P0519E12.3 [Oryza sativa (japonica
16246335	AT4G04955	amidohydrolase family protein, similar to SP|P32375 Allantoinase (EC 3.5.2.5) {Saccharomyces cerevisiae} [ 18412757 NP_567276.1 CDS reverse ] SINGLE_SPLICE_VAR { CHROM_POS_START:2522299 CHROM_POS_END:2525257 } -=| MIDDLE_POINT:2523778 |=| CHROM_ID:4 |=|	BI931863	SL10154	SL10154			SL10154				sgn-U214730	#Lycopersicon Combined #3 [32 ESTs aligned] arabidopsis/peptide: At4g04955.1 68411.m00631 expressed protein (evalue: 0, score=691) genbank/nr: gi|18412757|ref|NP_567276.1| expressed protein [Arabidopsis thaliana] gi|15028089|gb|AAK76575.1| unknown p		S	At4g04955	S	244142	M	202505	S
16246269	AT1G15370	expressed protein [ AT1G15370 15218136 NP_172989.1 CDS forward ] SINGLE_SPLICE_VAR { CHROM_POS_START:5287130 CHROM_POS_END:5288370 } -=| MIDDLE_POINT:5287750 |=| CHROM_ID:1 |=| [( Arabidopsis_thaliana )] |=-	BI931797	SL10155	SL10155			SL10155				sgn-U221812	#Lycopersicon Combined #3 [2 ESTs aligned] arabidopsis/peptide: At1g15370.1 68408.m01658 expressed protein ESTs gb|T22508, gb|H36196 and gb|AI100134 come from this gene (evalue: 1.1e-70, score=262.3) genbank/nr: gi|15218136|ref|NP_172989.1| expressed pro
16246207	AT2G44360	expressed protein [ AT2G44360 15224868 NP_181964.1 CDS reverse ] SINGLE_SPLICE_VAR { CHROM_POS_START:18327931 CHROM_POS_END:18328660 } -=| MIDDLE_POINT:18328295 |=| CHROM_ID:2 |=| [( Arabidopsis_thaliana )] |=-	BI931735	SL10156								sgn-U220328	#Lycopersicon Combined #3 [7 ESTs aligned] arabidopsis/peptide: At2g44360.1 68409.m04985 expressed protein (evalue: 3.7e-36, score=148.3) genbank/nr: gi|15224868|ref|NP_181964.1| expressed protein [Arabidopsis thaliana] gi|7486425|pir||T02391 hypothetica		S	At2g44360	S	252074	S			129278	S
16246206	AT5G21070	expressed protein [ AT5G21070 15242149 NP_197606.1 CDS forward ] SINGLE_SPLICE_VAR { CHROM_POS_START:7156358 CHROM_POS_END:7157492 } -=| MIDDLE_POINT:7156925 |=| CHROM_ID:5 |=| [( Arabidopsis_thaliana )] |=-	BI931734	SL10157	SL10157	SL10157	SL10157		SL10157			sgn-U221874	#Lycopersicon Combined #3 [6 ESTs aligned] arabidopsis/peptide: At5g21070.1 68412.m02298 expressed protein predicted protein - Oryza sativa - TREMBL:AP001072_3 (evalue: 1.9e-95, score=345.9) genbank/nr: gi|15242149|ref|NP_197606.1| expressed protein [Ara
16246181	AT3G26090	expressed protein [ AT3G26090 22331342 NP_189238.2 CDS forward ] SINGLE_SPLICE_VAR { CHROM_POS_START:9534120 CHROM_POS_END:9536647 } -=| MIDDLE_POINT:9535383 |=| CHROM_ID:3 |=| [( Arabidopsis_thaliana )] |=-	BI931709	SL10158								sgn-U231183	#Lycopersicon Combined #3 [2 ESTs aligned] arabidopsis/peptide: At3g26090.1 68410.m02976 expressed protein (evalue: 2.2e-45, score=178.3) genbank/nr: gi|20268776|gb|AAM14091.1| unknown protein [Arabidopsis thaliana] (evalue: 6.9e-44, score=178.3)
16246135	AT1G26840	similar to putative origin recognition complex subunit 6 (ORC6) containing protein [Solanum demissum] (GB:AAT39295.1) [ 79353122 NP_174006.2 CDS forward ] SINGLE_SPLICE_VAR { CHROM_POS_START:9298809 CHROM_POS_END:9300590 } -=| MIDDLE_POINT:9299699 |=| CH	BI931663	SL10159	SL10159			SL10159				sgn-U238994	#Lycopersicon Combined #3 [1 EST aligned]
16246072	AT5G51020	expressed protein, similar to unknown protein (pir||S76207) [ 15241343 NP_199915.1 CDS reverse ] SINGLE_SPLICE_VAR { CHROM_POS_START:20762786 CHROM_POS_END:20764391 } -=| MIDDLE_POINT:20763588 |=| CHROM_ID:5 |=| [( Arabidopsis_thaliana )] |=-	BI931600	SL10160	SL10160			SL10160				sgn-U215923	#Lycopersicon Combined #3 [19 ESTs aligned] arabidopsis/peptide: At5g51020.1 68412.m05715 expressed protein similar to unknown protein (pir||S76207) (evalue: 8e-102, score=367.5) genbank/nr: gi|15241343|ref|NP_199915.1| expressed protein [Arabidopsis thal		M	At5g51020	S	246251	S	197122	S
16246067	AT4G17370	oxidoreductase family protein, weak similarity to SP|P26935 Myo-inositol 2-dehydrogenase (EC 1.1.1.18). {Bacillus subtilis} [ 42566900 NP_193468.2 CDS forward ] SINGLE_SPLICE_VAR { CHROM_POS_START:9706200 CHROM_POS_END:9708154 } -=| MIDDLE_POINT:9707177	BI931583	SL10161
16245990	AT4G16440	iron hydrogenase family protein, contains Pfam profiles: PF02906 Iron only hydrogenase large subunit, C-terminal domain, PF02256 Iron hydrogenase small subunit [ 18414657 NP_567496.1 CDS reverse ] SINGLE_SPLICE_VAR { CHROM_POS_START:9269286 CHROM_POS_END	BI931518	SL10162	SL10162	SL10162	SL10162		SL10162	SL10162		sgn-U231674	#Lycopersicon Combined #3 [2 ESTs aligned] arabidopsis/peptide: At4g16440.1 68411.m02263 LET1 like protein (evalue: 1.5e-29, score=126.3) genbank/nr: gi|15020824|emb|CAC44620.1| Narf-like protein [Arabidopsis thaliana] (evalue: 3.5e-51, score=203.4)		S	At4g16440	S	249791	S	202771	S	120110	M
16245897	AT4G36980	expressed protein [ AT4G36980 42567476 NP_195415.3 CDS reverse ] SINGLE_SPLICE_VAR { CHROM_POS_START:17433840 CHROM_POS_END:17437006 } -=| MIDDLE_POINT:17435423 |=| CHROM_ID:4 |=| [( Arabidopsis_thaliana )] |=-	BI931425	SL10163								sgn-U218474	#Lycopersicon Combined #3 [7 ESTs aligned] arabidopsis/peptide: At4g36980.1 68411.m04764 expressed protein (evalue: 2.2e-64, score=194.9) genbank/nr: gi|42567476|ref|NP_195415.3| expressed protein [Arabidopsis thaliana] (evalue: 7.7e-63, score=194.9)
16245874	AT5G09680	cytochrome b5 domain-containing protein, flavohemoprotein b5+b5R, Homo sapiens, EMBL:AF169803 [ 15242486 NP_196530.1 CDS reverse ] MULTIPLE_SPLICE_VAR { CHROM_POS_START:2999363 CHROM_POS_END:3000186 } -=| MIDDLE_POINT:2999774 |=| CHROM_ID:5 |=| [( Arabid	BI931402	SL10164	SL10164			SL10164				sgn-U217345	#Lycopersicon Combined #3 [13 ESTs aligned] arabidopsis/peptide: At5g09680.1 68412.m01035 cytochrome b5 domain-containing protein flavohemoprotein b5+b5R, Homo sapiens, EMBL:AF169803 (evalue: 1.5e-64, score=243.4) genbank/nr: gi|9758996|dbj|BAB09523.1| g		S	At5g09680	S	249655	S	197523	S	120422	S
16245815	AT3G60300	RWD domain-containing protein, contains weak similarity to RING finger protein 25 (RING finger protein AO7) (Swiss-Prot:Q9QZR0) (Mus musculus) [ 30695166 NP_191589.3 CDS forward ] SINGLE_SPLICE_VAR { CHROM_POS_START:22296346 CHROM_POS_END:22298357 } -=|	BI931343	SL10165	SL10165			SL10165				sgn-U219023	#Lycopersicon Combined #3 [9 ESTs aligned] arabidopsis/peptide: At3g60300.1 68410.m06230 expressed protein RING finger protein AO7, Mus musculus, EMBL:AF171060 (evalue: 1.9e-80, score=295.4) genbank/nr: gi|30695166|ref|NP_191589.3| expressed protein [Ara		S	At3g60300	S	249032	S			129693	S
16245576	AT1G02680	transcription initiation factor IID (TFIID) 18 kDa subunit (TAFII-18) family protein, similar to transcription factor TFIID (SP:Q15543) (Homo sapiens) [ 42561637 NP_171768.2 CDS forward ] SINGLE_SPLICE_VAR { CHROM_POS_START:581084 CHROM_POS_END:581919 }	BI931104	SL10166	SL10166	SL10166	SL10166		SL10166	SL10166		sgn-U219748	#Lycopersicon Combined #3 [8 ESTs aligned] arabidopsis/peptide: At1g02680.1 68408.m00200 transcription factor TFIID -related similar to transcription factor TFIID GB:X84003 GI:791052 from [Homo sapiens] (evalue: 2.7e-42, score=168.7) genbank/nr: gi|34894		S	At1g02680	S	246629	M			129666	S
16245533	AT3G17810	dihydroorotate dehydrogenase family protein / dihydroorotate oxidase family protein, low similarity to SP|Q12882 Dihydropyrimidine dehydrogenase (NADP+) precursor (EC 1.3.1.2) (DPD) (DHPDHase) (Dihydrouracil dehydrogenase) (Dihydrothymine dehydrogenase) {	BI931061	SL10167	SL10167			SL10167				sgn-U217435	#Lycopersicon Combined #3 [13 ESTs aligned] arabidopsis/peptide: At3g17810.1 68410.m02047 dehydrogenase -related similar to dihydropyrimidine dehydrogenase GB:BAA89789 from [Homo sapiens] (evalue: 0, score=660.6) genbank/nr: gi|24850453|gb|AAN64920.1| pu		S	At3g17810	S	257625	S			127353	S
16245502	AT2G21530	forkhead-associated domain-containing protein / FHA domain-containing protein [ 30681437 NP_179748.2 CDS forward ] SINGLE_SPLICE_VAR { CHROM_POS_START:9226452 CHROM_POS_END:9227544 } -=| MIDDLE_POINT:9226998 |=| CHROM_ID:2 |=| [( Arabidopsis_thaliana )]	BI931030	SL10168	SL10168			SL10168				sgn-U220380	#Lycopersicon Combined #3 [7 ESTs aligned] arabidopsis/peptide: At2g21530.1 68409.m02319 expressed protein (evalue: 2.1e-38, score=155.6) genbank/nr: gi|30681437|ref|NP_179748.2| expressed protein [Arabidopsis thaliana] gi|26452454|dbj|BAC43312.1| unknow		S	At2g21530	S	252066	S
16245472	AT1G22750	expressed protein [ AT1G22750 30688031 NP_849699.1 CDS forward ] MULTIPLE_SPLICE_VAR { CHROM_POS_START:8050900 CHROM_POS_END:8052620 } -=| MIDDLE_POINT:8051760 |=| CHROM_ID:1 |=| [( Arabidopsis_thaliana )] |=-	BI931000	SL10169								sgn-U226150	#Lycopersicon Combined #3 [3 ESTs aligned] arabidopsis/peptide: At1g22750.2 68408.m02573 expressed protein strong similarity to hypothetical protein gb|Y09823 from A. thaliana. ESTs gb|T76118, gb|T04263 and gb|ATYU9823 come from this gene (evalue: 9.4e-5		S	At1g22750	S	253092	S			122621	S
16245447	AT4G34270	TIP41-like family protein, contains Pfam PF04176: TIP41-like family [ 22329154 NP_195153.2 CDS reverse ] SINGLE_SPLICE_VAR { CHROM_POS_START:16404142 CHROM_POS_END:16406157 } -=| MIDDLE_POINT:16405149 |=| CHROM_ID:4 |=| [( Arabidopsis_thaliana )] |=-	BI930975	SL10170	SL10170			SL10170				sgn-U221064	#Lycopersicon Combined #3 [6 ESTs aligned] arabidopsis/peptide: At4g34270.1 68411.m04430 expressed protein dJ69E11.3, Homo sapiens, AL021397 (evalue: 1e-102, score=370.2) genbank/nr: gi|22329154|ref|NP_195153.2| expressed protein [Arabidopsis thaliana] g		S	At4g34270	S	265588	M	198931	S	126046	S
16245444	AT4G32930	expressed protein, predicted protein, Caenorhabditis elegans, gb:Z70780 [ 18418118 NP_567911.1 CDS forward ] SINGLE_SPLICE_VAR { CHROM_POS_START:15898881 CHROM_POS_END:15900188 } -=| MIDDLE_POINT:15899534 |=| CHROM_ID:4 |=| [( Arabidopsis_thaliana )] |=-	BI930972	SL10171								sgn-U216334	#Lycopersicon Combined #3 [17 ESTs aligned] arabidopsis/peptide: At4g32930.1 68411.m04260 expressed protein predicted protein, Caenorhabditis elegans, gb:Z70780 (evalue: 2.3e-60, score=229.6) genbank/nr: gi|18418118|ref|NP_567911.1| expressed protein [Ar		S	At4g32930	S	251494	S			130988	S	11	I	11.088
16245351	AT1G06790	RNA polymerase Rpb7 N-terminal domain-containing protein, similar to SP|P35718 DNA-directed RNA polymerase III 25 kDa polypeptide (EC 2.7.7.6) {Saccharomyces cerevisiae} [ 15222202 NP_172164.1 CDS forward ] MULTIPLE_SPLICE_VAR { CHROM_POS_START:2087644 C	BI930879	SL10172	SL10172			SL10172				sgn-U242391	#Lycopersicon Combined #3 [1 EST aligned]		S	At1g06790	S	251633	S
16245327	AT1G67080	expressed protein [ AT1G67080 18408686 NP_564889.1 CDS reverse ] SINGLE_SPLICE_VAR { CHROM_POS_START:25049068 CHROM_POS_END:25050344 } -=| MIDDLE_POINT:25049706 |=| CHROM_ID:1 |=| [( Arabidopsis_thaliana )] |=-	BI930855	SL10173	SL10173	SL10173	SL10173		SL10173	SL10173		sgn-U219198	#Lycopersicon Combined #3 [9 ESTs aligned] arabidopsis/peptide: At1g67080.1 68408.m06998 expressed protein (evalue: 1.7e-57, score=219.5) genbank/nr: gi|25404665|pir||F96694 hypothetical protein F1O19.13 [imported] - Arabidopsis thaliana gi|9755455|gb|AA		S	At1g67080	S	251931	S
16245293	AT3G52300	ATP synthase D chain-related, contains weak similarity to ATP synthase D chain, mitochondrial (EC 3.6.3.14) (Swiss-Prot:P31399) (Rattus norvegicus) [ 15231176 NP_190798.1 CDS forward ] MULTIPLE_SPLICE_VAR { CHROM_POS_START:19407667 CHROM_POS_END:19409097	BI930821	SL10174								sgn-U214410	#Lycopersicon Combined #3 [37 ESTs aligned] arabidopsis/peptide: At3g52300.1 68410.m05326 expressed protein similar to ATP synthase D chain (mitochondrial) SP:O75947 [Homo sapiens (Human)] (evalue: 9.6e-80, score=293.5) genbank/nr: gi|48209968|gb|AAT4053		S	At3g52300	S	245148	M	200040	S	121556	S
16245215	AT5G58130	RNA recognition motif (RRM)-containing protein [ 15242956 NP_200621.1 CDS reverse ] SINGLE_SPLICE_VAR { CHROM_POS_START:23538416 CHROM_POS_END:23540992 } -=| MIDDLE_POINT:23539704 |=| CHROM_ID:5 |=| [( Arabidopsis_thaliana )] |=-	BI930743	SL10175	SL10175			SL10175				sgn-U228500	#Lycopersicon Combined #3 [2 ESTs aligned] arabidopsis/peptide: At5g58130.1 68412.m06583 RRM-containing protein (evalue: 4.8e-46, score=181) genbank/nr: gi|15242956|ref|NP_200621.1| RNA recognition motif (RRM)-containing protein [Arabidopsis thaliana] gi		S	At5g58130	S	257999	S
16245066	AT3G52155	expressed protein [ AT3G52155 18409499 NP_566959.1 CDS forward ] SINGLE_SPLICE_VAR { CHROM_POS_START:19354718 CHROM_POS_END:19355700 } -=| MIDDLE_POINT:19355209 |=| CHROM_ID:3 |=| [( Arabidopsis_thaliana )] |=-	BI930594	SL10176	SL10176			SL10176				sgn-U223067	#Lycopersicon Combined #3 [5 ESTs aligned] arabidopsis/peptide: At3g52155.1 68410.m05304 expressed protein (evalue: 6.6e-60, score=227.6) genbank/nr: gi|18409499|ref|NP_566959.1| expressed protein [Arabidopsis thaliana] gi|14517466|gb|AAK62623.1| AT3g521		S	At3g52155	S	256465	S	201046	S
16244975	AT2G25730	expressed protein [ AT2G25730 18400918 NP_565607.1 CDS reverse ] SINGLE_SPLICE_VAR { CHROM_POS_START:10963829 CHROM_POS_END:10979807 } -=| MIDDLE_POINT:10971818 |=| CHROM_ID:2 |=| [( Arabidopsis_thaliana )] |=-	BI930503	SL10177	SL10177			SL10177				sgn-U227264	#Lycopersicon Combined #3 [3 ESTs aligned] arabidopsis/peptide: At2g25730.1 68409.m02795 expressed protein (evalue: 3.5e-95, score=344.7) genbank/nr: gi|18400918|ref|NP_565607.1| expressed protein [Arabidopsis thaliana] gi|20197511|gb|AAD31373.2| unknown
16244883	AT5G15170	tyrosyl-DNA phosphodiesterase-related, similar to Chain A, Crystal Structure Of Human Tyrosyl-Dna Phosphodiesterase (Tdp1) (Homo sapiens) GI:20150581 [ 22326821 NP_197021.2 CDS reverse ] SINGLE_SPLICE_VAR { CHROM_POS_START:4926303 CHROM_POS_END:4929310 }	BI930411	SL10178	SL10178			SL10178				sgn-U220196	#Lycopersicon Combined #3 [7 ESTs aligned] arabidopsis/peptide: At5g15170.1 68412.m01642 expressed protein predicted proteins, Homo sapiens, Drosophila melanogaster and Caenorhabditis elegans (evalue: 6.4e-63, score=237.3) genbank/nr: gi|22326821|ref|NP_
16244864	AT5G18200	expressed protein [ AT5G18200 15238766 NP_197321.1 CDS forward ] SINGLE_SPLICE_VAR { CHROM_POS_START:6015272 CHROM_POS_END:6016557 } -=| MIDDLE_POINT:6015914 |=| CHROM_ID:5 |=| [( Arabidopsis_thaliana )] |=-	BI930404	SL10179	SL10179			SL10179				sgn-U218394	#Lycopersicon Combined #3 [10 ESTs aligned] arabidopsis/peptide: At5g18200.1 68412.m01970 galactose-1-phosphate uridyl transferase-related protein (evalue: 7e-111, score=397.5) genbank/nr: gi|21592979|gb|AAM64928.1| galactose-1-phosphate uridyl tran		S	At5g18200	S	246924	S
16244848	AT3G15840	expressed protein [ AT3G15840 79313255 NP_001030707.1 CDS reverse ] MULTIPLE_SPLICE_VAR { CHROM_POS_START:5356789 CHROM_POS_END:5358425 } -=| MIDDLE_POINT:5357607 |=| CHROM_ID:3 |=| [( Arabidopsis_thaliana )] |=-	BI930376	SL10180	SL10180			SL10180				sgn-U214562	#Lycopersicon Combined #3 [34 ESTs aligned] arabidopsis/peptide: At3g15840.1 68410.m01801 expressed protein (evalue: 1e-101, score=366.7) genbank/nr: gi|18400924|ref|NP_566528.1| expressed protein [Arabidopsis thaliana] gi|11994356|dbj|BAB02315.1| gene_i		S	At3g15840	S	254029	S	197967	S	124290	M
16244816	AT2G33180	expressed protein [ AT2G33180 15225807 NP_180876.1 CDS forward ] SINGLE_SPLICE_VAR { CHROM_POS_START:14073556 CHROM_POS_END:14074391 } -=| MIDDLE_POINT:14073973 |=| CHROM_ID:2 |=| [( Arabidopsis_thaliana )] |=-	BI930344	SL10181	SL10181	SL10181	SL10181		SL10181	SL10181		sgn-U221724	#Lycopersicon Combined #3 [6 ESTs aligned] arabidopsis/peptide: At2g33180.1 68409.m03676 expressed protein (evalue: 6.6e-37, score=150.6) genbank/nr: gi|15225807|ref|NP_180876.1| expressed protein [Arabidopsis thaliana] gi|25370766|pir||C84742 hypothetic
16244813	AT5G04600	RNA recognition motif (RRM)-containing protein, contains InterPro entry IPR000504: RNA-binding region RNP-1 (RNA recognition motif) (RRM) [ 15238220 NP_196080.1 CDS forward ] SINGLE_SPLICE_VAR { CHROM_POS_START:1323701 CHROM_POS_END:1325487 } -=| MIDDLE_	BI930341	SL10182	SL10182			SL10182				sgn-U216181	#Lycopersicon Combined #3 [5 ESTs aligned] arabidopsis/peptide: At5g04600.1 68412.m00427 RNA recognition motif (RRM) - containing protein contains InterPro entry IPR000504: RNA-binding region RNP-1 (RNA recognition motif) (RRM) (evalue: 9e-64, score=240.
16244717	AT2G45520	expressed protein [ AT2G45520 18406814 NP_566044.1 CDS reverse ] SINGLE_SPLICE_VAR { CHROM_POS_START:18762283 CHROM_POS_END:18763342 } -=| MIDDLE_POINT:18762812 |=| CHROM_ID:2 |=| [( Arabidopsis_thaliana )] |=-	BI930245	SL10183								sgn-U224369	#Lycopersicon Combined #3 [4 ESTs aligned] arabidopsis/peptide: At2g45520.1 68409.m05116 expressed protein (evalue: 2.1e-27, score=119.4) genbank/nr: gi|18406814|ref|NP_566044.1| expressed protein [Arabidopsis thaliana] gi|7485638|pir||T00865 hypothetica		S	At2g45520	S	253431	M	204815	S
16244492	AT1G76080	thioredoxin family protein, low similarity to thioredoxin (TRX) (Fasciola hepatica) GI:6687568 [ 15222954 NP_177735.1 CDS reverse ] SINGLE_SPLICE_VAR { CHROM_POS_START:28552957 CHROM_POS_END:28554242 } -=| MIDDLE_POINT:28553599 |=| CHROM_ID:1 |=| [( Arab	BI930020	SL10184	SL10184	SL10184	SL10184		SL10184	SL10184		sgn-U214628	#Lycopersicon Combined #3 [33 ESTs aligned] arabidopsis/peptide: At1g76080.1 68408.m08112 thioredoxin family low similarity to thioredoxin (TRX) [Fasciola hepatica] GI:6687568; contains Pfam profile PF00085: Thioredoxin (evalue: 1e-107, score=386.7) genb		S	At1g76080	S	244213	S	204073	S	119972	S
16244490	AT2G21870	expressed protein [ AT2G21870 15227104 NP_179778.1 CDS reverse ] MULTIPLE_SPLICE_VAR { CHROM_POS_START:9327536 CHROM_POS_END:9329698 } -=| MIDDLE_POINT:9328617 |=| CHROM_ID:2 |=| [( Arabidopsis_thaliana )] |=-	BI930018	SL10185	SL10185			SL10185				sgn-U214473	#Lycopersicon Combined #3 [35 ESTs aligned] arabidopsis/peptide: At2g21870.1 68409.m02353 ATP synthase -related (evalue: 1.9e-83, score=306.2) genbank/nr: gi|15227104|ref|NP_179778.1| ATP synthase -related [Arabidopsis thaliana] gi|25089793|sp|Q9SJ12|ATP
16244421	AT5G37290	armadillo/beta-catenin repeat family protein, contains Pfam profile: PF00514 armadillo/beta-catenin-like repeat [ 15240175 NP_198545.1 CDS forward ] SINGLE_SPLICE_VAR { CHROM_POS_START:14779960 CHROM_POS_END:14781327 } -=| MIDDLE_POINT:14780643 |=| CHROM	BI929949	SL10186								sgn-U227358	#Lycopersicon Combined #3 [3 ESTs aligned] arabidopsis/peptide: At5g37290.1 68412.m04025 expressed protein (evalue: 4.4e-75, score=277.7) genbank/nr: gi|21618145|gb|AAM67195.1| unknown [Arabidopsis thaliana] (evalue: 4.2e-74, score=279.6)		S	At5g37290	S			201849	S	121643	M
16244343	AT4G32060	calcium-binding EF hand family protein, contains INTERPRO:IPR002048 calcium-binding EF-hand domain [ 15236653 NP_194934.1 CDS forward ] SINGLE_SPLICE_VAR { CHROM_POS_START:15501140 CHROM_POS_END:15503327 } -=| MIDDLE_POINT:15502233 |=| CHROM_ID:4 |=| [(	BI929871	SL10187	SL10187	SL10187	SL10187		SL10187	SL10187		sgn-U217091	#Lycopersicon Combined #3 [14 ESTs aligned] arabidopsis/peptide: At4g32060.1 68411.m04155 calcium-binding EF-hand family protein contains INTERPRO:IPR002048 calcium-binding EF-hand domain (evalue: 6e-142, score=501.1) genbank/nr: gi|15236653|ref|NP_1		S	At4g32060	S	247858	S
16244047	AT3G13940	expressed protein, weak similarity to DNA-directed RNA polymerase I 49 kDa polypeptide (EC 2.7.7.6) (A49) (Swiss-Prot:O14086) (Schizosaccharomyces pombe) [ 15231416 NP_188010.1 CDS reverse ] SINGLE_SPLICE_VAR { CHROM_POS_START:4600654 CHROM_POS_END:46024	BI929658	SL10188	SL10188			SL10188				sgn-U217724	#Lycopersicon Combined #3 [12 ESTs aligned] arabidopsis/peptide: At3g13940.1 68410.m01579 expressed protein (evalue: 1.7e-80, score=296.6) genbank/nr: gi|15231416|ref|NP_188010.1| expressed protein [Arabidopsis thaliana] gi|11994365|dbj|BAB02324.1|		S	At3g13940	S	264500	S	199651	S	121250	M
16243985	AT5G51880	expressed protein [ AT5G51880 18423331 NP_568767.1 CDS forward ] SINGLE_SPLICE_VAR { CHROM_POS_START:21106690 CHROM_POS_END:21108001 } -=| MIDDLE_POINT:21107345 |=| CHROM_ID:5 |=| [( Arabidopsis_thaliana )] |=-	BI929631	SL10189								sgn-U221270	#Lycopersicon Combined #3 [6 ESTs aligned] arabidopsis/peptide: At5g51880.1 68412.m05815 expressed protein (evalue: 6.2e-87, score=317.4) genbank/nr: gi|8809682|dbj|BAA97223.1| gene_id:MJM18.3~unknown protein [Arabidopsis thaliana] (evalue: 1.8e-85, scor		S	At5g51880	S	257928	S			124725	S
16243865	AT3G28460	expressed protein, contains Pfam PF03602: Conserved hypothetical protein 95 [ 22331389 NP_189487.2 CDS reverse ] SINGLE_SPLICE_VAR { CHROM_POS_START:10673910 CHROM_POS_END:10675534 } -=| MIDDLE_POINT:10674722 |=| CHROM_ID:3 |=| [( Arabidopsis_thaliana )]	BI929611	SL10190	SL10190	SL10190	SL10190		SL10190			sgn-U223945	#Lycopersicon Combined #3 [4 ESTs aligned] arabidopsis/peptide: At3g28460.1 68410.m03262 expressed protein (evalue: 5.2e-66, score=228.8) genbank/nr: gi|22331389|ref|NP_189487.2| expressed protein [Arabidopsis thaliana] gi|9294581|dbj|BAB02862.1| gb|AAC6
16243647	AT1G48300	expressed protein [ AT1G48300 22330104 NP_175264.2 CDS forward ] SINGLE_SPLICE_VAR { CHROM_POS_START:17851059 CHROM_POS_END:17852006 } -=| MIDDLE_POINT:17851532 |=| CHROM_ID:1 |=| [( Arabidopsis_thaliana )] |=-	BI929534	SL10191	SL10191	SL10191	SL10191		SL10191	SL10191		sgn-U212787	#Lycopersicon Combined #3 [19 ESTs aligned] arabidopsis/peptide: At1g05010.1 68408.m00455 1-aminocyclopropane-1-carboxylate oxidase (ACC oxidase) (ethylene-forming enzyme) (EFE) Identical to 1-aminocyclopropane-1-carboxylate oxidase (ACC oxidase) gb|
16243308	AT1G64355	expressed protein [ AT1G64355 22330418 NP_564831.2 CDS forward ] MULTIPLE_SPLICE_VAR { CHROM_POS_START:23889815 CHROM_POS_END:23890650 } -=| MIDDLE_POINT:23890232 |=| CHROM_ID:1 |=| [( Arabidopsis_thaliana )] |=-	BI929435	SL10192	SL10192	SL10192	SL10192		SL10192			sgn-U224379	#Lycopersicon Combined #3 [4 ESTs aligned] arabidopsis/peptide: At1g64355.1 68408.m06682 expressed protein (evalue: 1.2e-54, score=209.9) genbank/nr: gi|22330418|ref|NP_564831.2| expressed protein [Arabidopsis thaliana] gi|18700139|gb|AAL77681.1| At1g643		S	At1g64355	S	252178	S			129420	S
16243245	AT5G47890	NADH-ubiquinone oxidoreductase B8 subunit, putative, similar to SP|O43678 NADH-ubiquinone oxidoreductase B8 subunit (EC 1.6.5.3) (EC 1.6.99.3) (Complex I-B8) (CI-B8) {Homo sapiens} [ 15238831 NP_199600.1 CDS forward ] SINGLE_SPLICE_VAR { CHROM_POS_START:	BI929420	SL10193	SL10193			SL10193				sgn-U216036	#Lycopersicon Combined #3 [19 ESTs aligned] arabidopsis/peptide: At5g47890.1 68412.m05331 NADH dehydrogenase 10.5K chain-related protein (evalue: 3.9e-31, score=131) genbank/nr: gi|15238831|ref|NP_199600.1| NADH dehydrogenase 10.5K chain-related protein		S	At5g47890	S	250150	M	198344	S
16243232	AT1G70570	anthranilate phosphoribosyltransferase, putative, similar to anthranilate phosphoribosyltransferase (EC 2.4.2.18) SP:O66576 from (Aquifex aeolicus) [ 18409618 NP_564991.1 CDS forward ] SINGLE_SPLICE_VAR { CHROM_POS_START:26612382 CHROM_POS_END:26615725 }	BI929415	SL10194	SL10194			SL10194				sgn-U225926	#Lycopersicon Combined #3 [3 ESTs aligned] arabidopsis/peptide: At1g70570.1 68408.m07453 anthranilate phosphoribosyltransferase, putative similar to anthranilate phosphoribosyltransferase (EC 2.4.2.18) SP:O66576 from [Aquifex aeolicus] (evalue: 3.1e-92,
16243173	AT3G05520	F-actin capping protein alpha subunit family protein, contains Pfam profile: PF01267 F-actin capping protein alpha subunit [ 15230004 NP_187203.1 CDS forward ] SINGLE_SPLICE_VAR { CHROM_POS_START:1598617 CHROM_POS_END:1601140 } -=| MIDDLE_POINT:1599878 |	BI929401	SL10195	SL10195			SL10195				sgn-U215401	#Lycopersicon Combined #3 [6 ESTs aligned] arabidopsis/peptide: At3g05520.1 68410.m00556 alpha subunit of F-actin capping protein (evalue: 7.7e-90, score=326.6) genbank/nr: gi|11279632|pir||T51820 F-actin capping protein alpha chain [imported] - Arabidop
16242899	AT3G12210	expressed protein [ AT3G12210 18399536 NP_566413.1 CDS forward ] MULTIPLE_SPLICE_VAR { CHROM_POS_START:3894850 CHROM_POS_END:3895886 } -=| MIDDLE_POINT:3895368 |=| CHROM_ID:3 |=| [( Arabidopsis_thaliana )] |=-	BI929354	SL10196	SL10196	SL10196	SL10196		SL10196	SL10196		sgn-U240668	#Lycopersicon Combined #3 [1 EST aligned]
16242614	AT3G14910	expressed protein [ AT3G14910 15231948 NP_188109.1 CDS forward ] SINGLE_SPLICE_VAR { CHROM_POS_START:5015439 CHROM_POS_END:5017573 } -=| MIDDLE_POINT:5016506 |=| CHROM_ID:3 |=| [( Arabidopsis_thaliana )] |=-	BI929284	SL10197	SL10197	SL10197	SL10197		SL10197	SL10197		sgn-U223694	#Lycopersicon Combined #3 [4 ESTs aligned] arabidopsis/peptide: At3g14910.1 68410.m01693 hypothetical protein (evalue: 7e-149, score=523.5) genbank/nr: gi|15231948|ref|NP_188109.1| hypothetical protein [Arabidopsis thaliana] gi|8777474|dbj|BAA97054.1		S	At3g14910	S			198827	S	121213	S	7	I(LOD2)	7.061
16242052	AT4G28210	expressed protein [ AT4G28210 18417149 NP_567800.1 CDS forward ] SINGLE_SPLICE_VAR { CHROM_POS_START:13990640 CHROM_POS_END:13991937 } -=| MIDDLE_POINT:13991288 |=| CHROM_ID:4 |=| [( Arabidopsis_thaliana )] |=-	BI929116	SL10198	SL10198			SL10198				sgn-U225335	#Lycopersicon Combined #3 [3 ESTs aligned] arabidopsis/peptide: At4g28210.1 68411.m03683 expressed protein (evalue: 5.6e-64, score=241.1) genbank/nr: gi|18417149|ref|NP_567800.1| expressed protein [Arabidopsis thaliana] gi|7460045|pir||T09037 hypothetica
16240940	AT1G74640	expressed protein, contains Pfam profile: PF00561 alpha/beta hydrolase fold [ 18410661 NP_565087.1 CDS forward ] SINGLE_SPLICE_VAR { CHROM_POS_START:28036510 CHROM_POS_END:28038320 } -=| MIDDLE_POINT:28037415 |=| CHROM_ID:1 |=| [( Arabidopsis_thaliana )]	BI928784	SL10199	SL10199			SL10199				sgn-U221108	#Lycopersicon Combined #3 [6 ESTs aligned] arabidopsis/peptide: At1g74640.1 68408.m07938 expressed protein contains Pfam profile: PF00561 alpha/beta hydrolase fold (evalue: 2.8e-80, score=295) genbank/nr: gi|18410661|ref|NP_565087.1| expressed protein [A		S	At1g74640	S	254562	S	201629	S	132513	S
16240780	AT1G32520	expressed protein, similar to hypothetical protein [Oryza sativa (japonica cultivar-group)] (GB:XP_475242.1) [ 79356329 NP_174530.2 CDS reverse ] SINGLE_SPLICE_VAR { CHROM_POS_START:11758402 CHROM_POS_END:11759252 } -=| MIDDLE_POINT:11758827 |=| CHROM_ID	BI928719	SL10200	SL10200			SL10200				sgn-U225866	#Lycopersicon Combined #3 [3 ESTs aligned] arabidopsis/peptide: At1g32520.1 68408.m03633 expressed protein (evalue: 9.1e-73, score=269.6) genbank/nr: gi|25518154|pir||G86450 F5D14.31 protein - Arabidopsis thaliana gi|8920629|gb|AAF81351.1| Contains simil
16240599	AT5G22130	mannosyltransferase family protein, similar to mannosyltransferase from Rattus norvegicus (GI:11414877), Homo sapiens (GI:11414879) [ 22326970 NP_680199.1 CDS reverse ] SINGLE_SPLICE_VAR { CHROM_POS_START:7337489 CHROM_POS_END:7339834 } -=| MIDDLE_POINT:	BI928664	SL10201	SL10201			SL10201				sgn-U219926	#Lycopersicon Combined #3 [5 ESTs aligned] arabidopsis/peptide: At5g22130.1 68412.m02361 mannosyltransferase family similar to mannosyltransferase from Rattus norvegicus [GI:11414877], Homo sapiens [GI:11414879]; contains Pfam profile PF05007: Mannosyltra
16240730	AT3G28760	similar to conserved protein [Methanothermobacter thermautotrophicus str. Delta H] (GB:AAB85086.1) [ 79313976 NP_001030791.1 CDS reverse ] MULTIPLE_SPLICE_VAR { CHROM_POS_START:10794363 CHROM_POS_END:10796541 } -=| MIDDLE_POINT:10795452 |=| CHROM_ID:3 |=	BI928697	SL10202	SL10202			SL10202				sgn-U221407	#Lycopersicon Combined #3 [6 ESTs aligned] arabidopsis/peptide: At3g28760.1 68410.m03296 expressed protein (evalue: 2.2e-95, score=345.5) genbank/nr: gi|30689333|ref|NP_189518.2| expressed protein [Arabidopsis thaliana] gi|27754381|gb|AAO22639.1| unknown
16240043	AT5G13570	MutT/nudix family protein, similar to mRNA-decapping enzyme (Homo sapiens) GI:23268269 [ 30684475 NP_196861.2 CDS forward ] SINGLE_SPLICE_VAR { CHROM_POS_START:4367535 CHROM_POS_END:4369995 } -=| MIDDLE_POINT:4368765 |=| CHROM_ID:5 |=| [( Arabidopsis_tha	BI928499	SL10203								sgn-U221164	#Lycopersicon Combined #3 [6 ESTs aligned] arabidopsis/peptide: At5g13570.1 68412.m01446 MutT/nudix family protein similar to mRNA-decapping enzyme [Homo sapiens] GI:23268269; contains Pfam profile PF00293: NUDIX domain (evalue: 4.5e-77, score=284.6) gen		S	At5g13570	S	247240	M			125737	S
16240005	AT3G47860	apolipoprotein D-related, contains weak similarity to Apolipoprotein D precursor (ApoD) (Swiss-Prot:P51910) (Mus musculus) [ 15228268 NP_190370.1 CDS reverse ] SINGLE_SPLICE_VAR { CHROM_POS_START:17667763 CHROM_POS_END:17669254 } -=| MIDDLE_POINT:1766850	BI928482	SL10204	SL10204	SL10204	SL10204		SL10204	SL10204		sgn-U218316	#Lycopersicon Combined #3 [11 ESTs aligned] arabidopsis/peptide: At3g47860.1 68410.m04830 expressed protein (evalue: 2e-108, score=389.4) genbank/nr: gi|15228268|ref|NP_190370.1| expressed protein [Arabidopsis thaliana] gi|7487370|pir||T07725 hypothetica		S	At3g47860	S	247453	S
16239974	AT3G08010	expressed protein [ AT3G08010 18398129 NP_566327.1 CDS forward ] SINGLE_SPLICE_VAR { CHROM_POS_START:2556052 CHROM_POS_END:2557432 } -=| MIDDLE_POINT:2556742 |=| CHROM_ID:3 |=| [( Arabidopsis_thaliana )] |=-	BI928471	SL10205	SL10205	SL10205	SL10205		SL10205			sgn-U219464	#Lycopersicon Combined #3 [8 ESTs aligned] arabidopsis/peptide: At3g08010.1 68410.m00883 expressed protein (evalue: 6.5e-89, score=323.6) genbank/nr: gi|18398129|ref|NP_566327.1| expressed protein [Arabidopsis thaliana] gi|6648213|gb|AAF21211.1| unknown
16239523	AT5G49970	pyridoxamine 5'-phosphate oxidase-related, contains weak similarity to Pyridoxamine 5'-phosphate oxidase (EC 1.4.3.5) (PNP/PMP oxidase) (PNPOx). (Swiss-Prot:P28225) (Shigella flexneri) [ 30695795 NP_568717.2 CDS forward ] MULTIPLE_SPLICE_VAR { CHROM_POS_	BI928290	SL10206	SL10206	SL10206	SL10206		SL10206	SL10206		sgn-U218657	#Lycopersicon Combined #3 [10 ESTs aligned] arabidopsis/peptide: At5g49970.1 68412.m05582 expressed protein contains similarity to pyridoxamine 5-phosphate oxidase (evalue: 2e-141, score=496.5) genbank/nr: gi|30695795|ref|NP_568717.2| expressed protein [		M	At5g49970	S	255980	S			127500	S	3	I(LOD2)	3.0995
16239442	AT1G43245	expressed protein [ AT1G43245 42570091 NP_683372.2 CDS reverse ] SINGLE_SPLICE_VAR { CHROM_POS_START:16311422 CHROM_POS_END:16313323 } -=| MIDDLE_POINT:16312372 |=| CHROM_ID:1 |=| [( Arabidopsis_thaliana )] |=-	BI928276	SL10207	SL10207	SL10207	SL10207		SL10207	SL10207	SL10207	sgn-U237305	#Lycopersicon Combined #3 [1 EST aligned]		S	At1g43245	S	263897	S
16239430	AT2G35360	ubiquitin family protein, contains INTERPRO:IPR000626 ubiquitin domain [ 15226964 NP_181079.1 CDS reverse ] SINGLE_SPLICE_VAR { CHROM_POS_START:14896390 CHROM_POS_END:14897878 } -=| MIDDLE_POINT:14897134 |=| CHROM_ID:2 |=| [( Arabidopsis_thaliana )] |=-	BI928270	SL10208	SL10208			SL10208				sgn-U219862	#Lycopersicon Combined #3 [8 ESTs aligned] arabidopsis/peptide: At2g35360.1 68409.m03920 ubiquitin family contains INTERPRO:IPR000626 ubiquitin domain (evalue: 4e-58, score=222.2) genbank/nr: gi|15226964|ref|NP_181079.1| ubiquitin family [Arabidopsis thal		S	At2g35360	S	256569	S
16239273	AT1G02870	expressed protein [ AT1G02870 18379024 NP_563668.1 CDS reverse ] SINGLE_SPLICE_VAR { CHROM_POS_START:637401 CHROM_POS_END:638603 } -=| MIDDLE_POINT:638002 |=| CHROM_ID:1 |=| [( Arabidopsis_thaliana )] |=-	BI928219	SL10209	SL10209			SL10209			SL10209	sgn-U218898	#Lycopersicon Combined #3 [4 ESTs aligned] arabidopsis/peptide: At1g02870.1 68408.m00228 expressed protein (evalue: 3.1e-69, score=258.5) genbank/nr: gi|18379024|ref|NP_563668.1| expressed protein [Arabidopsis thaliana] gi|20260268|gb|AAM13032.1| unknown		M	At1g02870	S	251098	S			122867	S
16238598	AT5G17460	expressed protein [ AT5G17460 18418305 NP_568348.1 CDS reverse ] SINGLE_SPLICE_VAR { CHROM_POS_START:5757584 CHROM_POS_END:5758869 } -=| MIDDLE_POINT:5758226 |=| CHROM_ID:5 |=| [( Arabidopsis_thaliana )] |=-	BI927886	SL10210	SL10210			SL10210				sgn-U221200	#Lycopersicon Combined #3 [6 ESTs aligned] arabidopsis/peptide: At5g17460.1 68412.m01886 expressed protein (evalue: 3e-106, score=382.1) genbank/nr: gi|18418305|ref|NP_568348.1| expressed protein [Arabidopsis thaliana] gi|20259269|gb|AAM14370.1| unknown
16238298	AT2G41530	esterase, putative, similar to SP|P10768 Esterase D (EC 3.1.1.1) {Homo sapiens} [ 15227376 NP_181684.1 CDS reverse ] SINGLE_SPLICE_VAR { CHROM_POS_START:17330734 CHROM_POS_END:17332508 } -=| MIDDLE_POINT:17331621 |=| CHROM_ID:2 |=| [( Arabidopsis_thalian	BI927856	SL10211	SL10211	SL10211	SL10211		SL10211			sgn-U214806	#Lycopersicon Combined #3 [31 ESTs aligned] arabidopsis/peptide: At2g41530.1 68409.m04644 esterase D -related (evalue: 3e-131, score=464.9) genbank/nr: gi|15227376|ref|NP_181684.1| esterase D -related [Arabidopsis thaliana] gi|7449191|pir||T00809 probabl
16238235	AT5G08170	porphyromonas-type peptidyl-arginine deiminase family protein, contains Pfam PF04371: Porphyromonas-type peptidyl-arginine deiminase [ 15241536 NP_196434.1 CDS reverse ] SINGLE_SPLICE_VAR { CHROM_POS_START:2628664 CHROM_POS_END:2631048 } -=| MIDDLE_POINT	BI927850	SL10212	SL10212			SL10212				sgn-U218039	#Lycopersicon Combined #3 [11 ESTs aligned] arabidopsis/peptide: At5g08170.1 68412.m00887 expressed protein hypothetical bacterial proteins (evalue: 9e-166, score=580.1) genbank/nr: gi|15241536|ref|NP_196434.1| expressed protein [Arabidopsis thaliana] gi
16238162	AT1G02330	expressed protein, contains similarity to hepatocellular carcinoma-associated antigen 59 GI:7158847 from (Homo sapiens) [ 18378951 NP_563649.1 CDS reverse ] SINGLE_SPLICE_VAR { CHROM_POS_START:462202 CHROM_POS_END:463521 } -=| MIDDLE_POINT:462861 |=| CHR	BI927814	SL10213								sgn-U238890	#Lycopersicon Combined #3 [1 EST aligned]		S	At1g02330	S	246917	M			131351	S
16238148	AT1G09830	phosphoribosylamine--glycine ligase (PUR2), Identical to phosphoribosylamine--glycine ligase, chloroplast (precursor) SP:P52420 from (Arabidopsis thaliana) [ 15218286 NP_172454.1 CDS reverse ] SINGLE_SPLICE_VAR { CHROM_POS_START:3192785 CHROM_POS_END:319	BI927807	SL10214	SL10214			SL10214				sgn-U222585	#Lycopersicon Combined #3 [5 ESTs aligned] arabidopsis/peptide: At1g09830.1 68408.m00994 phosphoribosylglycinamide synthetase -related Identical to A. thaliana PUR2 (gb|X74766). ESTs gb|ATTS3927,gb|N96446 come from this gene (evalue: 2.8e-62, score=235)		S	At1g09830	S	258413	S			127154	S	1	I	1.1285
16237950	AT5G17520	root cap 1 (RCP1), identical to GI:6137138 [ AT5G17520 18418329 NP_568349.1 CDS reverse ] SINGLE_SPLICE_VAR { CHROM_POS_START:5772798 CHROM_POS_END:5775233 } -=| MIDDLE_POINT:5774015 |=| CHROM_ID:5 |=| [( Arabidopsis_thaliana )] |=-	BI927716	SL10215	SL10215	SL10215	SL10215		SL10215	SL10215		sgn-U228506	#Lycopersicon Combined #3 [2 ESTs aligned] arabidopsis/peptide: At5g17520.1 68412.m01892 root cap 1 (RCP1) identical to GI:6137138 (evalue: 4.8e-77, score=284.6) genbank/nr: gi|38344146|emb|CAD41866.2| OSJNBa0041A02.13 [Oryza sativa (japonica cultivar-gr
16237478	AT5G64830	programmed cell death 2 C-terminal domain-containing protein, low similarity to SP|P46718 Programmed cell death protein 2 (Zinc finger protein Rp-8) {Mus musculus} [ 15238260 NP_201288.1 CDS reverse ] MULTIPLE_SPLICE_VAR { CHROM_POS_START:25932137 CHROM_	BI927568	SL10216	SL10216			SL10216				sgn-U230531	#Lycopersicon Combined #3 [2 ESTs aligned] arabidopsis/peptide: At5g64830.1 68412.m07376 expressed protein contains similarity to unknown protein (gb|AAF47170.1) (evalue: 2e-30, score=129) genbank/nr: gi|15238260|ref|NP_201288.1| expressed protein [Arabi
16236886	AT4G21150	ribophorin II (RPN2) family protein, contains Pfam domain PF05817: Ribophorin II (RPN2) [ 22328844 NP_193847.2 CDS forward ] SINGLE_SPLICE_VAR { CHROM_POS_START:11278656 CHROM_POS_END:11283609 } -=| MIDDLE_POINT:11281132 |=| CHROM_ID:4 |=| [( Arabid	BI927333	SL10217	SL10217			SL10217				sgn-U214858	#Lycopersicon Combined #3 [17 ESTs aligned] arabidopsis/peptide: At4g21150.1 68411.m02796 expressed protein ribophorin II precursor, Homo sapiens, PIR2:B26168 (evalue: 1e-158, score=454.5) genbank/nr: gi|22328844|ref|NP_193847.2| expressed protein [
16236160	AT3G56840	FAD-dependent oxidoreductase family protein, contains Pfam profile PF01266 FAD dependent oxidoreductase [ 15230145 NP_191243.1 CDS forward ] SINGLE_SPLICE_VAR { CHROM_POS_START:21055296 CHROM_POS_END:21057156 } -=| MIDDLE_POINT:21056226 |=| CHROM_ID:3 |=	BI927039	SL10218	SL10218	SL10218	SL10218		SL10218
16236098	AT3G19220	expressed protein [ AT3G19220 18402160 NP_566627.1 CDS forward ] SINGLE_SPLICE_VAR { CHROM_POS_START:6659213 CHROM_POS_END:6660494 } -=| MIDDLE_POINT:6659853 |=| CHROM_ID:3 |=| [( Arabidopsis_thaliana )] |=-	BI927008	SL10219	SL10219	SL10219	SL10219		SL10219			sgn-U228026	#Lycopersicon Combined #3 [3 ESTs aligned] arabidopsis/peptide: At3g19220.1 68410.m02202 expressed protein (evalue: 4.8e-51, score=198.4) genbank/nr: gi|18402160|ref|NP_566627.1| expressed protein [Arabidopsis thaliana] gi|16649111|gb|AAL24407.1| Unknown
16235652	AT2G19940	semialdehyde dehydrogenase family protein, similar to N-acetyl-glutamyl-phosphate reductase (Campylobacter jejuni) GI:6650362 [ 18399202 NP_565461.1 CDS forward ] MULTIPLE_SPLICE_VAR { CHROM_POS_START:8620505 CHROM_POS_END:8622730 } -=| MIDDLE_POINT:8621	BI926805	SL10220	SL10220			SL10220				sgn-U217075	#Lycopersicon Combined #3 [14 ESTs aligned] arabidopsis/peptide: At2g19940.2 68409.m05558 N-acetyl-gamma-glutamyl-phosphate reductase -related (evalue: 1.5e-84, score=309.3) genbank/nr: gi|16604368|gb|AAL24190.1| At2g19940/F6F22.3 [Arabidopsis thaliana] g		S	At2g19940	S	247025	S			122940	S
16235491	AT3G10530	transducin family protein / WD-40 repeat family protein, contains 2 WD-40 repeats (PF00400) [ 30681364 NP_187664.2 CDS forward ] SINGLE_SPLICE_VAR { CHROM_POS_START:3286282 CHROM_POS_END:3288675 } -=| MIDDLE_POINT:3287478 |=| CHROM_ID:3 |=| [( Arabidopsi	BI926727	SL10221								sgn-U229151	#Lycopersicon Combined #3 [2 ESTs aligned] arabidopsis/peptide: At3g10530.1 68410.m01142 transducin / WD-40 repeat protein family contains 2 WD-40 repeats (PF00400); BING4 (gi:3811380) {Mus musculus]; similar to hypothetical protein GB:P40055 [Saccharomyc
16235103	AT4G29380	protein kinase family protein / WD-40 repeat family protein, contains Pfam PF00400: WD domain, G-beta repeat [ 15233564 NP_194667.1 CDS forward ] SINGLE_SPLICE_VAR { CHROM_POS_START:14458828 CHROM_POS_END:14464698 } -=| MIDDLE_POINT:14461763 |=| CHR	BI926546	SL10222	SL10222			SL10222				sgn-U231385	#Lycopersicon Combined #3 [2 ESTs aligned] arabidopsis/peptide: At4g29380.1 68411.m03825 expressed protein adaptor protein - Homo sapiens,PID:e284057 (evalue: 2.2e-69, score=258.5) genbank/nr: gi|15233564|ref|NP_194667.1| expressed protein [Arabidopsis th
16234828	AT3G20780	topoisomerase 6 subunit B (TOP6B), nearly identical to topoisomerase 6 subunit B (Arabidopsis thaliana) GI:12331188 [ 30685928 NP_188714.2 CDS reverse ] SINGLE_SPLICE_VAR { CHROM_POS_START:7264031 CHROM_POS_END:7268504 } -=| MIDDLE_POINT:7266267 |=| CHRO	BI926454	SL10223	SL10223			SL10223				sgn-U222672	#Lycopersicon Combined #3 [5 ESTs aligned] arabidopsis/peptide: At3g20780.1 68410.m02381 topoisomerase 6 subunit B nearly identical to topoisomerase 6 subunit B [Arabidopsis thaliana] GI:12331188 (evalue: 3e-117, score=418.3) genbank/nr: gi|30685928|ref|		S	At3g20780	S	262795	S
16234570	AT5G51340	expressed protein [ AT5G51340 15242058 NP_199947.1 CDS forward ] SINGLE_SPLICE_VAR { CHROM_POS_START:20880820 CHROM_POS_END:20884397 } -=| MIDDLE_POINT:20882608 |=| CHROM_ID:5 |=| [( Arabidopsis_thaliana )] |=-	BI926347	SL10224								sgn-U220935	#Lycopersicon Combined #3 [3 ESTs aligned] arabidopsis/peptide: At5g51340.1 68412.m05753 expressed protein (evalue: 3.9e-88, score=321.6) genbank/nr: gi|15242058|ref|NP_199947.1| expressed protein [Arabidopsis thaliana] gi|9759280|dbj|BAB09745.1| gene_id
16234488	AT5G47030	ATP synthase delta' chain, mitochondrial, identical to SP|Q96252 ATP synthase delta' chain, mitochondrial precursor (EC 3.6.3.14) {Arabidopsis thaliana} [ 15237998 NP_199514.1 CDS forward ] SINGLE_SPLICE_VAR { CHROM_POS_START:19107611 CHROM_POS_END:19109	BI926306	SL10225								sgn-U212969	#Lycopersicon Combined #3 [49 ESTs aligned] arabidopsis/peptide: At5g47030.1 68412.m05225 ATP synthase delta chain, mitochondrial precursor (sp|Q96252) (evalue: 2.8e-79, score=292.4) genbank/nr: gi|2493046|sp|Q40089|ATP4_IPOBA ATP synthase delta' chain,
16233255	AT3G14110	tetratricopeptide repeat (TPR)-containing protein, contains Pfam profile PF00515: TPR Domain [ 18400278 NP_566478.1 CDS reverse ] MULTIPLE_SPLICE_VAR { CHROM_POS_START:4676229 CHROM_POS_END:4677609 } -=| MIDDLE_POINT:4676919 |=| CHROM_ID:3 |=| [( Arabido	BI926009	SL10226	SL10226			SL10226				sgn-U219696	#Lycopersicon Combined #3 [8 ESTs aligned] arabidopsis/peptide: At3g14110.1 68410.m01600 tetratricopeptide repeat (TPR)-containing protein contains Pfam profile PF00515: TPR Domain (evalue: 2.2e-80, score=296.2) genbank/nr: gi|18400278|ref|NP_566478.1| t
16232959	AT3G13330	expressed protein [ AT3G13330 30682618 NP_187941.2 CDS reverse ] SINGLE_SPLICE_VAR { CHROM_POS_START:4319811 CHROM_POS_END:4330068 } -=| MIDDLE_POINT:4324939 |=| CHROM_ID:3 |=| [( Arabidopsis_thaliana )] |=-	BI925952	SL10227	SL10227			SL10227				sgn-U242788	#Lycopersicon Combined #3 [1 EST aligned]
16232786	AT1G67320	DNA primase, large subunit family, contains Pfam profile PF04104: Eukaryotic-type DNA primase, large subunit [ 42563014 NP_564893.2 CDS reverse ] SINGLE_SPLICE_VAR { CHROM_POS_START:25209183 CHROM_POS_END:25212629 } -=| MIDDLE_POINT:25210906 |=| CHROM_ID	BI925923	SL10228	SL10228	SL10228	SL10228		SL10228			sgn-U219439	#Lycopersicon Combined #3 [9 ESTs aligned] arabidopsis/peptide: At1g67320.1 68408.m07027 expressed protein contains similarity to DNA primase large subunit GI:172234 from [Saccharomyces cerevisiae] (evalue: 2.5e-91, score=331.6) genbank/nr: gi|34395295|d
16232376	AT3G04560	expressed protein [ AT3G04560 18396922 NP_566231.1 CDS reverse ] SINGLE_SPLICE_VAR { CHROM_POS_START:1227512 CHROM_POS_END:1229344 } -=| MIDDLE_POINT:1228428 |=| CHROM_ID:3 |=| [( Arabidopsis_thaliana )] |=-	BI925858	SL10229	SL10229			SL10229				sgn-U226103	#Lycopersicon Combined #3 [3 ESTs aligned] arabidopsis/peptide: At3g04560.1 68410.m00448 expressed protein (evalue: 1.7e-66, score=249.2) genbank/nr: gi|18396922|ref|NP_566231.1| expressed protein [Arabidopsis thaliana] gi|6175161|gb|AAF04887.1| unknown
16232251	AT4G19400	expressed protein [ AT4G19400 18415306 NP_567584.1 CDS reverse ] SINGLE_SPLICE_VAR { CHROM_POS_START:10581048 CHROM_POS_END:10581920 } -=| MIDDLE_POINT:10581484 |=| CHROM_ID:4 |=| [( Arabidopsis_thaliana )] |=-	BI925812	SL10230								sgn-U229444	#Lycopersicon Combined #3 [2 ESTs aligned] arabidopsis/peptide: At4g19400.1 68411.m02607 expressed protein (evalue: 1.4e-45, score=179.5) genbank/nr: gi|21537074|gb|AAM61415.1| unknown [Arabidopsis thaliana] (evalue: 3.4e-45, score=183.3)
16231997	AT1G14990	expressed protein [ AT1G14990 30684109 NP_172952.2 CDS reverse ] SINGLE_SPLICE_VAR { CHROM_POS_START:5167349 CHROM_POS_END:5168146 } -=| MIDDLE_POINT:5167747 |=| CHROM_ID:1 |=| [( Arabidopsis_thaliana )] |=-	BI925719	SL10231	SL10231			SL10231				sgn-U223825	#Lycopersicon Combined #3 [4 ESTs aligned] arabidopsis/peptide: At1g14990.1 68408.m01614 expressed protein (evalue: 4.6e-43, score=171.4) genbank/nr: gi|34912464|ref|NP_917579.1| P0704D04.6 [Oryza sativa (japonica cultivar-group)] gi|20804782|dbj|BAB9246
16231758	AT5G58250	expressed protein [ AT5G58250 15237144 NP_200633.1 CDS forward ] SINGLE_SPLICE_VAR { CHROM_POS_START:23576784 CHROM_POS_END:23577598 } -=| MIDDLE_POINT:23577191 |=| CHROM_ID:5 |=| [( Arabidopsis_thaliana )] |=-	BI925686	SL10232	SL10232	SL10232	SL10232		SL10232			sgn-U217621	#Lycopersicon Combined #3 [11 ESTs aligned] arabidopsis/peptide: At5g58250.1 68412.m06597 unknown protein (sp|P72777) -related (evalue: 7e-58, score=221.1) genbank/nr: gi|15237144|ref|NP_200633.1| unknown protein (sp|P72777) -related [Arabidopsis thalian
16231610	AT5G61500	autophagy 3 (APG3), identical to autophagy 3 (Arabidopsis thaliana) GI:19912141 [ 18424474 NP_568934.1 CDS reverse ] SINGLE_SPLICE_VAR { CHROM_POS_START:24751442 CHROM_POS_END:24753937 } -=| MIDDLE_POINT:24752689 |=| CHROM_ID:5 |=| [( Arabidopsis_thalian	BI925646	SL10233	SL10233	SL10233	SL10233		SL10233			sgn-U216274	#Lycopersicon Combined #3 [17 ESTs aligned] arabidopsis/peptide: At5g61500.1 68412.m06982 autophagocytosis protein - like autophagocytosis protein AUT1, Saccharomyces cerevisiae, PIR:S45130 (evalue: 6e-163, score=570.9) genbank/nr: gi|18424474|ref|NP_568
16231391	AT5G60540	SNO glutamine amidotransferase family protein, similar to pyridoxine synthesis protein PDX2 (Cercospora nicotianae) GI:9954418 [ 18424366 NP_568922.1 CDS reverse ] SINGLE_SPLICE_VAR { CHROM_POS_START:24354100 CHROM_POS_END:24355873 } -=| MIDDLE_POINT:243	BI925570	SL10234	SL10234			SL10234				sgn-U219471	#Lycopersicon Combined #3 [8 ESTs aligned] arabidopsis/peptide: At5g60540.1 68412.m06872 imidazoleglycerol-phosphate synthase subunit H - like imidazoleglycerol-phosphate synthase subunit H homolog, Archaeoglobus fulgidus, PIR:E69313 (evalue: 1.9e-97, sc		S	At5g60540	S	250971	M			122058	S
16230813	AT2G26590	adhesion regulating molecule family, similar to oocyte membrane protein (GI:6174842) (Xenopus laevis) [ 18401185 NP_565626.1 CDS reverse ] MULTIPLE_SPLICE_VAR { CHROM_POS_START:11318260 CHROM_POS_END:11321795 } -=| MIDDLE_POINT:11320027 |=| CHROM_ID:2 |=	BI925359	SL10235	SL10235			SL10235				sgn-U218497	#Lycopersicon Combined #3 [10 ESTs aligned] arabidopsis/peptide: At2g26590.1 68409.m02894 expressed protein similar to glycoprotein SP|Q16186|G100_HUMAN (evalue: 1e-102, score=370.5) genbank/nr: gi|18401185|ref|NP_565626.1| expressed protein [Arabidopsis		S	At2g26590	S	246712	S	198088	S	124974	S	7	I	7.015
16230737	AT3G58470	expressed protein, several hypothetical proteins - Saccharomyces cerevisiae [ 18410963 NP_567065.1 CDS reverse ] SINGLE_SPLICE_VAR { CHROM_POS_START:21638047 CHROM_POS_END:21639484 } -=| MIDDLE_POINT:21638765 |=| CHROM_ID:3 |=| [( Arabidopsis_thaliana )]	BI925324	SL10236	SL10236			SL10236
16230671	AT1G16650	expressed protein [ AT1G16650 42562100 NP_173110.2 CDS forward ] SINGLE_SPLICE_VAR { CHROM_POS_START:5687987 CHROM_POS_END:5691094 } -=| MIDDLE_POINT:5689540 |=| CHROM_ID:1 |=| [( Arabidopsis_thaliana )] |=-	BI925291	SL10237	SL10237			SL10237				sgn-U239104	#Lycopersicon Combined #3 [1 EST aligned]
16229771	AT1G68760	MutT/nudix family protein, similar to SP|Q58549 ADP-ribose pyrophosphatase (EC 3.6.1.13) {Methanococcus jannaschii} [ 15221521 NP_177044.1 CDS forward ] SINGLE_SPLICE_VAR { CHROM_POS_START:25832753 CHROM_POS_END:25833270 } -=| MIDDLE_POINT:25833011 |=| C	BI925042	SL10238	SL10238	SL10238	SL10238		SL10238	SL10238		sgn-U235728	#Lycopersicon Combined #3 [1 EST aligned]
16229534	AT4G31430	expressed protein [ AT4G31430 42573113 NP_974653.1 CDS forward ] MULTIPLE_SPLICE_VAR { CHROM_POS_START:15248516 CHROM_POS_END:15252210 } -=| MIDDLE_POINT:15250363 |=| CHROM_ID:4 |=| [( Arabidopsis_thaliana )] |=-	BI924983	SL10239								sgn-U220436	#Lycopersicon Combined #3 [7 ESTs aligned] arabidopsis/peptide: At4g31430.2 68417.m04465 expressed protein (evalue: 6.3e-32, score=95.13) genbank/nr: gi|7486673|pir||T04510 hypothetical protein F8F16.250 - Arabidopsis thaliana gi|2832605|emb|CAA16546.1|		M	At4g31430	S	250512	S	198279	S
16229363	AT5G12410	THUMP domain-containing protein, contains Pfam profile PF02926: THUMP domain [ 18416857 NP_568274.1 CDS reverse ] SINGLE_SPLICE_VAR { CHROM_POS_START:4021975 CHROM_POS_END:4023951 } -=| MIDDLE_POINT:4022963 |=| CHROM_ID:5 |=| [( Arabidopsis_thaliana )] |	BI924939	SL10240	SL10240	SL10240	SL10240		SL10240	SL10240		sgn-U231162	#Lycopersicon Combined #3 [2 ESTs aligned] arabidopsis/peptide: At5g12410.1 68412.m01349 expressed protein similarity to proteins of unknown function from human and mouse (evalue: 6.1e-37, score=151) genbank/nr: gi|18416857|ref|NP_568274.1| expressed pro		S	At5g12410	S	246381	S	198776	S
16229309	AT1G09290	expressed protein, This gene is continued on the 5' end of BAC T12M14 [ 42561854 NP_172400.2 CDS reverse ] SINGLE_SPLICE_VAR { CHROM_POS_START:3001684 CHROM_POS_END:3003717 } -=| MIDDLE_POINT:3002700 |=| CHROM_ID:1 |=| [( Arabidopsis_thaliana )] |=-	BI924909	SL10241								sgn-U217719	#Lycopersicon Combined #3 [12 ESTs aligned] arabidopsis/peptide: At1g09290.1 68408.m00931 hypothetical protein This gene is continued on the 5' end of BAC T12M14 (evalue: 1.1e-86, score=317) genbank/nr: gi|42561854|ref|NP_172400.2| expressed protein [Ara
16228838	AT5G48480	expressed protein [ AT5G48480 18422918 NP_568698.1 CDS forward ] SINGLE_SPLICE_VAR { CHROM_POS_START:19662040 CHROM_POS_END:19662884 } -=| MIDDLE_POINT:19662462 |=| CHROM_ID:5 |=| [( Arabidopsis_thaliana )] |=-	BI924795	SL10242	SL10242	SL10242	SL10242		SL10242	SL10242		sgn-U222787	#Lycopersicon Combined #3 [5 ESTs aligned] arabidopsis/peptide: At5g48480.1 68412.m05405 expressed protein (evalue: 5.2e-15, score=78.18) genbank/nr: gi|28565534|gb|AAO43000.1| early tobacco anther 1 [Nicotiana tabacum] (evalue: 1.1e-42, score=175.3)		S	At5g48480	S	250440	S			122374	S
16228753	AT3G07640	expressed protein [ AT3G07640 18398015 NP_566314.1 CDS forward ] SINGLE_SPLICE_VAR { CHROM_POS_START:2438177 CHROM_POS_END:2439667 } -=| MIDDLE_POINT:2438922 |=| CHROM_ID:3 |=| [( Arabidopsis_thaliana )] |=-	BI924764	SL10243	SL10243			SL10243				sgn-U217062	#Lycopersicon Combined #3 [14 ESTs aligned] arabidopsis/peptide: At3g07640.1 68410.m00831 expressed protein (evalue: 7.6e-55, score=211.1) genbank/nr: gi|18398015|ref|NP_566314.1| expressed protein [Arabidopsis thaliana] gi|21618049|gb|AAM67099.1| unknow		S	At3g07640	S	246789	S
16228684	AT5G12220	las1-like family protein, similar to Las1p (Saccharomyces cerevisiae) GI:495504 [ 22326749 NP_196783.2 CDS forward ] SINGLE_SPLICE_VAR { CHROM_POS_START:3950219 CHROM_POS_END:3953015 } -=| MIDDLE_POINT:3951617 |=| CHROM_ID:5 |=| [( Arabidopsis_thaliana )	BI924739	SL10244								sgn-U220070	#Lycopersicon Combined #3 [8 ESTs aligned] arabidopsis/peptide: At5g12220.1 68412.m01326 expressed protein similar to unknown protein (emb|CAB51351.1) (evalue: 3e-91, score=333.2) genbank/nr: gi|9759389|dbj|BAB10040.1| emb|CAB51351.1~gene_id:MXC9.18~simil		S	At5g12220	S	252114	S
16228325	AT5G17370	WD-40 repeat family protein, contains 1 significant, 2 weak WD-40 repeats (PF00400) [ 15237953 NP_197239.1 CDS reverse ] SINGLE_SPLICE_VAR { CHROM_POS_START:5721803 CHROM_POS_END:5724721 } -=| MIDDLE_POINT:5723262 |=| CHROM_ID:5 |=| [( Arabidopsis_thalia	BI924607	SL10245								sgn-U224548	#Lycopersicon Combined #3 [4 ESTs aligned] arabidopsis/peptide: At5g17370.1 68412.m01875 WD-40 repeat protein family contains 1 significant, 2 weak WD-40 repeats (PF00400); similar to transducin beta-like 1 protein.(SP:O60907) [Homo sapiens] (evalue: 8.6
16228277	AT5G45310	expressed protein [ AT5G45310 18422537 NP_568641.1 CDS reverse ] SINGLE_SPLICE_VAR { CHROM_POS_START:18376600 CHROM_POS_END:18378023 } -=| MIDDLE_POINT:18377311 |=| CHROM_ID:5 |=| [( Arabidopsis_thaliana )] |=-	BI924583	SL10246
16228262	AT5G52800	expressed protein, similar to hypothetical protein [Homo sapiens] (GB:CAI46079.1) [ 79536455 NP_200092.2 CDS forward ] MULTIPLE_SPLICE_VAR { CHROM_POS_START:21413279 CHROM_POS_END:21416039 } -=| MIDDLE_POINT:21414659 |=| CHROM_ID:5 |=| [( Arabidopsis_tha	BI924577	SL10247	SL10247			SL10247				sgn-U228834	#Lycopersicon Combined #3 [2 ESTs aligned] arabidopsis/peptide: At5g52800.1 68412.m05921 hypothetical protein (evalue: 3.5e-17, score=58.92) genbank/nr: gi|15237266|ref|NP_200092.1| hypothetical protein [Arabidopsis thaliana] gi|10177094|dbj|BAB10428.1|
16227996	AT5G06590	expressed protein [ AT5G06590 30681522 NP_196277.2 CDS forward ] SINGLE_SPLICE_VAR { CHROM_POS_START:2016714 CHROM_POS_END:2018745 } -=| MIDDLE_POINT:2017729 |=| CHROM_ID:5 |=| [( Arabidopsis_thaliana )] |=-	BI924503	SL10248	SL10248			SL10248				sgn-U229569	#Lycopersicon Combined #3 [2 ESTs aligned] arabidopsis/peptide: At5g06590.1 68412.m00690 expressed protein (evalue: 9.6e-16, score=67.78) genbank/nr: gi|30681522|ref|NP_196277.2| expressed protein [Arabidopsis thaliana] gi|26450466|dbj|BAC42347.1| unknow		S	At5g06590	S	254545	S
16227732	AT5G63520	expressed protein, contains InterPro domain Cyclin-like F-box (InterPro:IPR001810) [ 79546803 NP_201157.3 CDS reverse ] SINGLE_SPLICE_VAR { CHROM_POS_START:25443526 CHROM_POS_END:25446319 } -=| MIDDLE_POINT:25444922 |=| CHROM_ID:5 |=| [( Arabidopsis_thal	BI924431	SL10249								sgn-U217671	#Lycopersicon Combined #3 [6 ESTs aligned] arabidopsis/peptide: At5g63520.1 68412.m07211 F-box protein family similar to unknown protein (pir||S76033) ; similar to SKP1 interacting partner 2 (SKIP2) TIGR_Ath1:At5g67250 (evalue: 7.5e-42, score=167.9) genb
16226468	AT4G31460	ribosomal protein L28 family protein, ribosomal protein YmL14 precursor, mitochondrial - Saccharomyces cerevisiae,PIR2:S50921 [ 15235960 NP_194874.1 CDS reverse ] SINGLE_SPLICE_VAR { CHROM_POS_START:15259779 CHROM_POS_END:15260853 } -=| MIDDLE_POINT:1526	BI924072	SL10250	SL10250			SL10250			SL10250	sgn-U215363	#Lycopersicon Combined #3 [22 ESTs aligned] arabidopsis/peptide: At4g31460.1 68411.m04071 expressed protein ribosomal protein YmL14 precursor, mitochondrial - Saccharomyces cerevisiae,PIR2:S50921 (evalue: 1.4e-59, score=227.3) genbank/nr: gi|15235960|ref
16226456	AT4G14570	acylaminoacyl-peptidase-related, similar to Acylamino-acid-releasing enzyme (EC 3.4.19.1) (Acyl-peptide hydrolase) (APH) (Acylaminoacyl-peptidase) (Swiss-Prot:P13676) (Rattus norvegicus) [ 42566792 NP_193193.2 CDS forward ] SINGLE_SPLICE_VAR { CHROM_POS_	BI924069	SL10251	SL10251			SL10251				sgn-U241181	#Lycopersicon Combined #3 [1 EST aligned]		M	At4g14570	S	254095	S	203914	S
16226170	AT5G08630	DDT domain-containing protein, low similarity to SP|Q9NRL2 Bromodomain adjacent to zinc finger domain protein 1A (ATP-utilizing chromatin assembly and remodeling factor 1) (ATP-dependent chromatin remodelling protein) (Williams syndrome transcription fact	BI924022	SL10252	SL10252			SL10252				sgn-U234908	#Lycopersicon Combined #3 [1 EST aligned]
16225880	AT1G54140	transcription initiation factor IID (TFIID) 31 kDa subunit (TAFII-31) family protein, contains Pfam profile: PF02291 transcription initiation factor IID, 31kD subunit [ 15221048 NP_175816.1 CDS reverse ] SINGLE_SPLICE_VAR { CHROM_POS_START:20217743 CHROM	BI923974	SL10253	SL10253			SL10253				sgn-U223209	#Lycopersicon Combined #3 [5 ESTs aligned] arabidopsis/peptide: At1g54140.1 68408.m05662 transcriptional activation factor TAFII32 -related similar to transcriptional activation factor TAFII32 GI:841307 from [Homo sapiens] (evalue: 7.1e-69, score=257.3)		S	At1g54140	S	248061	M			127620	S
16224940	AT4G15570	tRNA-splicing endonuclease positive effector-related, contains similarity to SEN1, a positive effector of tRNA-splicing endonuclease (Saccharomyces cerevisiae) gi|172574|gb|AAB63976 [ 42566850 NP_193292.3 CDS forward ] SINGLE_SPLICE_VAR { CHROM_POS_START	BI923821	SL10254	SL10254			SL10254				sgn-U241543	#Lycopersicon Combined #3 [1 EST aligned]		S	At4g15566	S	266046	S
16224301	AT3G02820	zinc knuckle (CCHC-type) family protein, contains Pfam domain, PF00098: Zinc knuckle [ 30678682 NP_186931.2 CDS forward ] SINGLE_SPLICE_VAR { CHROM_POS_START:611580 CHROM_POS_END:613301 } -=| MIDDLE_POINT:612440 |=| CHROM_ID:3 |=| [( Arabidopsis_thaliana	BI923732	SL10255	SL10255	SL10255	SL10255		SL10255	SL10255		sgn-U228244	#Lycopersicon Combined #3 [2 ESTs aligned] arabidopsis/peptide: At3g02820.1 68410.m00248 CCHC-type zinc finger protein -related contains Pfam profile: PF00098 zinc finger, CCHC class (evalue: 5.7e-53, score=176.8) genbank/nr: gi|30678682|ref|NP_186931.2|
16223310	AT5G22820	expressed protein [ AT5G22820 18420606 NP_568423.1 CDS reverse ] SINGLE_SPLICE_VAR { CHROM_POS_START:7624116 CHROM_POS_END:7626946 } -=| MIDDLE_POINT:7625531 |=| CHROM_ID:5 |=| [( Arabidopsis_thaliana )] |=-	BI923562	SL10256	SL10256	SL10256	SL10256		SL10256			sgn-U239662	#Lycopersicon Combined #3 [1 EST aligned]
16223124	AT2G40840	glycoside hydrolase family 77 protein, contains Pfam profiles PF02446: 4-alpha-glucanotransferase, PF00686: Starch binding domain [ 42569818 NP_181616.3 CDS forward ] SINGLE_SPLICE_VAR { CHROM_POS_START:17052446 CHROM_POS_END:17057857 } -=| MIDDLE_POINT:	BI923529	SL10257
16222423	AT5G27380	glutathione synthetase (GSH2), non-consensus AT donor splice site at exon 6, AC acceptor splice site at exon 7 [ 18421111 NP_568495.1 CDS reverse ] SINGLE_SPLICE_VAR { CHROM_POS_START:9668214 CHROM_POS_END:9670732 } -=| MIDDLE_POINT:9669473 |=| CHROM_ID:	BI923329	SL10258	SL10258			SL10258				sgn-U218193	#Lycopersicon Combined #3 [11 ESTs aligned] arabidopsis/peptide: At5g27380.1 68412.m02976 glutathione synthetase (GSH2) non-consensus AT donor splice site at exon 6, AC acceptor splice site at exon 7 (evalue: 0, score=686.8) genbank/nr: gi|20138145|s		S	At5g27380	S			197825	S
16221840	AT5G27450	mevalonate kinase (MK), identical to mevalonate kinase (Arabidopsis thaliana) SWISS-PROT:P46086 [ 30690651 NP_851084.1 CDS forward ] MULTIPLE_SPLICE_VAR { CHROM_POS_START:9691054 CHROM_POS_END:9692978 } -=| MIDDLE_POINT:9692016 |=| CHROM_ID:5 |=| [( Arab	BI923200	SL10259	SL10259	SL10259	SL10259		SL10259			sgn-U217259	#Lycopersicon Combined #3 [10 ESTs aligned] arabidopsis/peptide: At5g27450.2 68412.m08138 mevalonate kinase identical to mevalonate kinase [Arabidopsis thaliana] SWISS-PROT:P46086 (evalue: 9e-114, score=407.5) genbank/nr: gi|16417946|gb|AAL18925.1| meval		M	At5g27450	S	248366	S			126976	S
16221446	AT1G08710	F-box family protein, similar to ESTs gb|T22270 and gb|T76886 [ 30680783 NP_172347.2 CDS forward ] SINGLE_SPLICE_VAR { CHROM_POS_START:2771723 CHROM_POS_END:2773253 } -=| MIDDLE_POINT:2772488 |=| CHROM_ID:1 |=| [( Arabidopsis_thaliana )] |=-	BI923042	SL10260								sgn-U221379	#Lycopersicon Combined #3 [6 ESTs aligned] arabidopsis/peptide: At1g08710.1 68408.m00871 F-box protein family similar to ESTs gb|T22270 and gb|T76886 ; similar to SKP1 interacting partner 2 (SKIP2) TIGR_Ath1:At5g67250 (evalue: 1.2e-51, score=200.7) genba
16221126	AT3G19810	expressed protein, contains Pfam PF02620: Uncharacterized ACR, COG1399 [ 18402372 NP_566649.1 CDS reverse ] SINGLE_SPLICE_VAR { CHROM_POS_START:6877762 CHROM_POS_END:6878818 } -=| MIDDLE_POINT:6878290 |=| CHROM_ID:3 |=| [( Arabidopsis_thaliana )] |=-	BI922889	SL10261
16221120	AT5G58410	expressed protein, contains similarity to hypothetical proteins [ 15237191 NP_200649.1 CDS forward ] SINGLE_SPLICE_VAR { CHROM_POS_START:23626889 CHROM_POS_END:23634569 } -=| MIDDLE_POINT:23630729 |=| CHROM_ID:5 |=| [( Arabidopsis_thaliana )] |=-	BI922886	SL10262	SL10262			SL10262				sgn-U225805	#Lycopersicon Combined #3 [3 ESTs aligned] arabidopsis/peptide: At5g58410.1 68412.m06615 conserved hypothetical protein contains similarity to hypothetical proteins (evalue: 4e-128, score=454.5) genbank/nr: gi|15237191|ref|NP_200649.1| conserved hypothet		S	At5g58410	S	247819	S			126525	S
16220842	AT4G31160	transducin family protein / WD-40 repeat family protein, contains 2 WD-40 repeats (PF00400) [ 15235843 NP_194845.1 CDS forward ] SINGLE_SPLICE_VAR { CHROM_POS_START:15145942 CHROM_POS_END:15152945 } -=| MIDDLE_POINT:15149443 |=| CHROM_ID:4 |=| [( Ar	BI922747	SL10263	SL10263			SL10263				sgn-U230965	#Lycopersicon Combined #3 [2 ESTs aligned] arabidopsis/peptide: At4g31160.1 68411.m04035 transducin / WD-40 repeat protein family contains 2 WD-40 repeats (PF00400); KIAA0800 protein, Homo sapiens GI:3882321 EMBL:AB018343 (evalue: 1.8e-82, score=302) gen		S	At4g31160	S	267152	S
16220670	AT2G19560	proteasome protein-related, weak similarity to 26S proteasome non-ATPase regulatory subunit 3 (26S proteasome regulatory subunit S3) (p58) (Transplantation antigen P91A) (Tum-P91A antigen) (Swiss-Prot:P14685) (Mus musculus) [ 30680717 NP_179546.2 CDS rev	BI922661	SL10264	SL10264	SL10264	SL10264		SL10264	SL10264		sgn-U221456	#Lycopersicon Combined #3 [6 ESTs aligned] arabidopsis/peptide: At2g19560.1 68409.m02076 expressed protein (evalue: 6e-131, score=463.8) genbank/nr: gi|30680717|ref|NP_179546.2| expressed protein [Arabidopsis thaliana] gi|26452802|dbj|BAC43481.1| un		S	At2g19560	S	246948	S	203313	S	122997	M
16217881	AT5G54080	homogentisate 1,2-dioxygenase / homogentisicase/homogentisate oxygenase / homogentisic acid oxidase (HGO), identical to SP|Q9ZRA2 Homogentisate 1,2-dioxygenase (EC 1.13.11.5) (Homogentisicase) (Homogentisate oxygenase) (Homogentisic acid oxidase) {Arabido	BI921853	SL10265								sgn-U217043	#Lycopersicon Combined #3 [9 ESTs aligned] arabidopsis/peptide: At5g54080.2 68412.m07976 homogentisate 1,2-dioxygenase (evalue: 1e-109, score=392.9) genbank/nr: gi|8131905|gb|AAF73132.1| homogentisate 1,2-dioxygenase [Lycopersicon esculentum] (evalue: 2e		M	At5g54080	S	257610	S	197547	S	120878	S
16217417	AT3G60480	expressed protein [ AT3G60480 18411620 NP_567100.1 CDS reverse ] SINGLE_SPLICE_VAR { CHROM_POS_START:22358655 CHROM_POS_END:22359183 } -=| MIDDLE_POINT:22358919 |=| CHROM_ID:3 |=| [( Arabidopsis_thaliana )] |=-	BI921389	SL10266	SL10266	SL10266	SL10266			SL10266		sgn-U223410	#Lycopersicon Combined #3 [4 ESTs aligned] arabidopsis/peptide: At3g60480.1 68410.m06251 expressed protein (evalue: 1.4e-21, score=99.37) genbank/nr: gi|11281194|pir||T47859 hypothetical protein T8B10.140 - Arabidopsis thaliana gi|7287996|emb|CAB81834.1|		S	At3g60480	S			204903	S	121966	S
16217320	AT5G53330	expressed protein [ AT5G53330 18423499 NP_568790.1 CDS forward ] SINGLE_SPLICE_VAR { CHROM_POS_START:21656462 CHROM_POS_END:21657942 } -=| MIDDLE_POINT:21657202 |=| CHROM_ID:5 |=| [( Arabidopsis_thaliana )] |=-	BI921292	SL10267								sgn-U216423	#Lycopersicon Combined #3 [17 ESTs aligned] arabidopsis/peptide: At5g53330.1 68412.m05992 proline-rich cell wall protein-related (evalue: 7e-51, score=198) genbank/nr: gi|14190455|gb|AAK55708.1| AT5g53330/K19E1_13 [Arabidopsis thaliana] gi|15809720|gb|AA		S	At5g53330	S	245816	M	203553	S
16217275	AT1G63855	expressed protein [ AT1G63855 42571989 NP_974085.1 CDS reverse ] MULTIPLE_SPLICE_VAR { CHROM_POS_START:23703220 CHROM_POS_END:23704617 } -=| MIDDLE_POINT:23703918 |=| CHROM_ID:1 |=| [( Arabidopsis_thaliana )] |=-	BI921247	SL10268	SL10268			SL10268				sgn-U235602	#Lycopersicon Combined #3 [1 EST aligned]
15198685	AT2G04690	cellular repressor of E1A-stimulated genes (CREG) family, contains 1 transmembrane domain [ 22325479 NP_178546.2 CDS forward ] SINGLE_SPLICE_VAR { CHROM_POS_START:1644625 CHROM_POS_END:1646176 } -=| MIDDLE_POINT:1645400 |=| CHROM_ID:2 |=| [( Arabidopsis_	BI423426	SL10269	SL10269			SL10269
15198608	AT5G48120	expressed protein, low similarity to MMS19 (Mus musculus) GI:14029390 [ 15238898 NP_199623.1 CDS reverse ] SINGLE_SPLICE_VAR { CHROM_POS_START:19525436 CHROM_POS_END:19532000 } -=| MIDDLE_POINT:19528718 |=| CHROM_ID:5 |=| [( Arabidopsis_thaliana )] |	BI423387	SL10270	SL10270			SL10270				sgn-U223107	#Lycopersicon Combined #3 [5 ESTs aligned] arabidopsis/peptide: At5g48120.1 68412.m05359 expressed protein (evalue: 6.1e-24, score=107.8) genbank/nr: gi|15238898|ref|NP_199623.1| expressed protein [Arabidopsis thaliana] (evalue: 2.2e-22, score=107.8)
15198269	AT5G58575	expressed protein [ AT5G58575 22327952 NP_200665.2 CDS forward ] SINGLE_SPLICE_VAR { CHROM_POS_START:23691625 CHROM_POS_END:23692450 } -=| MIDDLE_POINT:23692037 |=| CHROM_ID:5 |=| [( Arabidopsis_thaliana )] |=-	BI423207	SL10271	SL10271			SL10271				sgn-U225013	#Lycopersicon Combined #3 [4 ESTs aligned] arabidopsis/peptide: At5g58575.1 68412.m06639 expressed protein (evalue: 4.8e-36, score=147.9) genbank/nr: gi|8843778|dbj|BAA97326.1| emb|CAB85555.1~gene_id:MZN1.2~similar to unknown protein [Arabidopsis thalian
15197908	AT1G79690	MutT/nudix family protein, contains Pfam NUDIX domain (PF00293) [ 18412472 NP_565218.1 CDS forward ] SINGLE_SPLICE_VAR { CHROM_POS_START:29990253 CHROM_POS_END:29995064 } -=| MIDDLE_POINT:29992658 |=| CHROM_ID:1 |=| [( Arabidopsis_thaliana )] |=-	BI423016	SL10272								sgn-U223493	#Lycopersicon Combined #3 [4 ESTs aligned] arabidopsis/peptide: At1g79690.1 68408.m08522 MutT/nudix family protein contains Pfam NUDIX domain [PF00293]; very low similarity to Chain A and Chain B of Escherichia coli isopentenyl diphosphate:dimethylallyl d
15197853	AT5G64250	2-nitropropane dioxygenase family / NPD family, contains Pfam profile PF03060: oxidoreductase, 2-nitropropane dioxygenase (NPD) family [ 30697982 NP_568988.2 CDS reverse ] MULTIPLE_SPLICE_VAR { CHROM_POS_START:25714849 CHROM_POS_END:25716171 } -=| MIDDLE	BI422987	SL10273	SL10273			SL10273				sgn-U217141	#Lycopersicon Combined #3 [14 ESTs aligned] arabidopsis/peptide: At5g64250.2 68412.m07303 2-nitropropane dioxygenase-related protein (evalue: 4e-143, score=505) genbank/nr: gi|30697982|ref|NP_568988.2| 2-nitropropane dioxygenase-related protein [Arabidop
15197827	AT3G16310	mitotic phosphoprotein N' end (MPPN) family protein, contains Pfam profile PF05172: MPPN (Mitotic PhosphoProtein N' end) (rrm-like) domain [ 18401087 NP_566542.1 CDS reverse ] SINGLE_SPLICE_VAR { CHROM_POS_START:5526599 CHROM_POS_END:5528112 } -=| MIDDLE	BI422973	SL10274	SL10274			SL10274				sgn-U215803	#Lycopersicon Combined #3 [21 ESTs aligned] arabidopsis/peptide: At3g16310.1 68410.m01855 expressed protein (evalue: 4e-119, score=425.2) genbank/nr: gi|18401087|ref|NP_566542.1| expressed protein [Arabidopsis thaliana] gi|2062172|gb|AAB63646.1| unknown		S	At3g16310	S	248578	S	203973	S
15196592	AT2G35900	expressed protein [ AT2G35900 15227527 NP_181134.1 CDS reverse ] SINGLE_SPLICE_VAR { CHROM_POS_START:15077282 CHROM_POS_END:15078619 } -=| MIDDLE_POINT:15077950 |=| CHROM_ID:2 |=| [( Arabidopsis_thaliana )] |=-	BI422309	SL10275	SL10275			SL10275				sgn-U227068	#Lycopersicon Combined #3 [3 ESTs aligned] arabidopsis/peptide: At2g35900.1 68409.m03988 expressed protein (evalue: 1.9e-37, score=152.5) genbank/nr: gi|32709122|gb|AAP86780.1| Mal d 1-associated protein [Malus x domestica] (evalue: 1.3e-44, score=181.4)		S	At2g35900	S	266746	S	204853	S	121402	S
15196324	AT2G42120	DNA polymerase delta small subunit-related, similar to DNA polymerase delta small subunit SP:Q9LRE5 from (Oryza sativa) [ 42569857 NP_181742.2 CDS reverse ] MULTIPLE_SPLICE_VAR { CHROM_POS_START:17570360 CHROM_POS_END:17573043 } -=| MIDDLE_POINT:17571701	BI422159	SL10276								sgn-U214001	#Lycopersicon Combined #3 [25 ESTs aligned] arabidopsis/peptide: At2g42120.2 68415.m05210 DNA polymerase delta small subunit-related similar to DNA polymerase delta small subunit SP:Q9LRE5 from [Oryza sativa] (evalue: 0, score=723.4) genbank/nr: gi|		M	At2g42120	S	254124	S	198727	S
15196198	AT2G12550	ubiquitin-associated (UBA)/TS-N domain-containing protein, low similarity to NUB1 (NEDD8-interacting protein) (Homo sapiens) GI:13383476 [ 42569006 NP_178939.2 CDS forward ] SINGLE_SPLICE_VAR { CHROM_POS_START:5121963 CHROM_POS_END:5125568 } -=| MIDDLE_P	BI422089	SL10277	SL10277			SL10277				sgn-U223292	#Lycopersicon Combined #3 [3 ESTs aligned] arabidopsis/peptide: At2g12550.1 68409.m01227 hypothetical protein (evalue: 2e-143, score=307) genbank/nr: gi|42569006|ref|NP_178939.2| ubiquitin-associated (UBA)/TS-N domain-containing protein [Arabidopsis thal		M	At2g12550	S	264159	S	201357	S	122191	M
15196109	AT5G09860	nuclear matrix protein-related, low similarity to nuclear matrix protein p84 (Homo sapiens) GI:550058 [ 18416110 NP_568219.1 CDS forward ] SINGLE_SPLICE_VAR { CHROM_POS_START:3066816 CHROM_POS_END:3070734 } -=| MIDDLE_POINT:3068775 |=| CHROM_ID:5 |=| [(	BI422040	SL10278								sgn-U237538	#Lycopersicon Combined #3 [1 EST aligned]		S	At5g09860	S					119761	S
15195779	AT1G11380	expressed protein, contains Pfam profile PF04749: Protein of unknown function, DUF614 [ 18391271 NP_563889.1 CDS forward ] SINGLE_SPLICE_VAR { CHROM_POS_START:3832695 CHROM_POS_END:3833921 } -=| MIDDLE_POINT:3833308 |=| CHROM_ID:1 |=| [( Arabidopsis_thal	BI421863	SL10279	SL10279	SL10279	SL10279		SL10279	SL10279
15195767	AT5G14800	pyrroline-5-carboxylate reductase, identical to pyrroline-5-carboxylate reductase SP:P54904 from (Arabidopsis thaliana) [ 15241505 NP_196984.1 CDS reverse ] SINGLE_SPLICE_VAR { CHROM_POS_START:4786193 CHROM_POS_END:4787621 } -=| MIDDLE_POINT:4786907 |=|	BI421857	SL10280								sgn-U216285	#Lycopersicon Combined #3 [17 ESTs aligned] arabidopsis/peptide: At5g14800.1 68412.m01601 pyrroline-5-carboxylate reductase (evalue: 9e-110, score=393.7) genbank/nr: gi|3024430|sp|O04016|PROC_ACTCH Pyrroline-5-carboxylate reductase (P5CR) (P5C reductase)
14688614	AT4G22830	expressed protein [ AT4G22830 30685952 NP_194014.2 CDS reverse ] SINGLE_SPLICE_VAR { CHROM_POS_START:11990307 CHROM_POS_END:11991336 } -=| MIDDLE_POINT:11990821 |=| CHROM_ID:4 |=| [( Arabidopsis_thaliana )] |=-	BI210890	SL10281	SL10281			SL10281				sgn-U216578	#Lycopersicon Combined #3 [14 ESTs aligned] arabidopsis/peptide: At4g22830.1 68411.m03012 expressed protein (evalue: 3e-18, score=89.74) genbank/nr: gi|32489057|emb|CAE03987.1| OSJNBb0089B03.1 [Oryza sativa (japonica cultivar-group)] (evalue: 1.1e-19
14688482	AT1G50020	expressed protein [ AT1G50020 15222858 NP_175424.1 CDS reverse ] SINGLE_SPLICE_VAR { CHROM_POS_START:18523812 CHROM_POS_END:18525268 } -=| MIDDLE_POINT:18524540 |=| CHROM_ID:1 |=| [( Arabidopsis_thaliana )] |=-	BI210758	SL10282	SL10282			SL10282				sgn-U227232	#Lycopersicon Combined #3 [3 ESTs aligned] arabidopsis/peptide: At1g50020.1 68408.m05141 tubulin alpha-6 chain -related identical to tubulin alpha-6 chain GB:P29511 from [Arabidopsis thaliana] (evalue: 7e-44, score=174.1) genbank/nr: gi|21553619|gb|AAM62		S	At1g50020	S	246704	S			123082	S	1	I	1.1461
14688383	AT2G16070	expressed protein [ AT2G16070 18398011 NP_028242.1 CDS reverse ] MULTIPLE_SPLICE_VAR { CHROM_POS_START:6991154 CHROM_POS_END:6992438 } -=| MIDDLE_POINT:6991796 |=| CHROM_ID:2 |=| [( Arabidopsis_thaliana )] |=-	BI210659	SL10283								sgn-U218330	#Lycopersicon Combined #3 [11 ESTs aligned] arabidopsis/peptide: At2g16070.2 68409.m01656 expressed protein (evalue: 5.4e-47, score=185.3) genbank/nr: gi|18398011|ref|NP_028242.1| expressed protein [Arabidopsis thaliana] gi|25371265|pir||D84536 hypo		S	At2g16070	S			204268	S	132596	S
14687886	AT5G19370	rhodanese-like domain-containing protein / PPIC-type PPIASE domain-containing protein, low similarity to MPT-synthase sulfurylase (Synechococcus sp. PCC 7942) GI:2950364 [ 18419898 NP_568372.1 CDS reverse ] SINGLE_SPLICE_VAR { CHROM_POS_START:6524249 CHR	BI210162	SL10284	SL10284	SL10284	SL10284		SL10284
14687553	AT1G60870	expressed protein [ AT1G60870 18406916 NP_564765.1 CDS forward ] SINGLE_SPLICE_VAR { CHROM_POS_START:22413377 CHROM_POS_END:22413892 } -=| MIDDLE_POINT:22413634 |=| CHROM_ID:1 |=| [( Arabidopsis_thaliana )] |=-	BI209829	SL10285	SL10285			SL10285				sgn-U220000	#Lycopersicon Combined #3 [8 ESTs aligned] arabidopsis/peptide: At1g60870.1 68408.m06283 expressed protein (evalue: 1.1e-26, score=116.7) genbank/nr: gi|18406916|ref|NP_564765.1| expressed protein [Arabidopsis thaliana] gi|25373144|pir||B96634 unknown pr		S	At1g60870	S	258910	S			122284	M
14687162	AT1G29990	prefoldin, putative, similar to Swiss-Prot:O15212 prefoldin subunit 6 (Protein Ke2) (Homo sapiens) [ 30691134 NP_174292.2 CDS forward ] SINGLE_SPLICE_VAR { CHROM_POS_START:10507650 CHROM_POS_END:10508805 } -=| MIDDLE_POINT:10508227 |=| CHROM_ID:1 |=| [(	BI209438	SL10286								sgn-U220203	#Lycopersicon Combined #3 [7 ESTs aligned] arabidopsis/peptide: At1g29990.1 68408.m03323 hydrophilic protein -related similar to GI:198573 from [Mus musculus] (Gene 107, 345-346 (1992)) (evalue: 4.8e-56, score=214.2) genbank/nr: gi|30691134|ref|NP_174292		S	At1g29990	S	266100	S	196768	S	124626	S
14686124	AT3G49890	expressed protein, lea32, Arabidopsis thaliana, EMBL:ATH131342 [ 15229629 NP_190558.1 CDS forward ] SINGLE_SPLICE_VAR { CHROM_POS_START:18510281 CHROM_POS_END:18511486 } -=| MIDDLE_POINT:18510883 |=| CHROM_ID:3 |=| [( Arabidopsis_thaliana )] |=-	BI208400	SL10287	SL10287			SL10287
14686056	AT1G44920	expressed protein [ AT1G44920 18401414 NP_564492.1 CDS reverse ] SINGLE_SPLICE_VAR { CHROM_POS_START:16985669 CHROM_POS_END:16986848 } -=| MIDDLE_POINT:16986258 |=| CHROM_ID:1 |=| [( Arabidopsis_thaliana )] |=-	BI208332	SL10288								sgn-U217860	#Lycopersicon Combined #3 [12 ESTs aligned] arabidopsis/peptide: At1g44920.1 68408.m04714 expressed protein (evalue: 1.7e-40, score=162.5) genbank/nr: gi|18401414|ref|NP_564492.1| expressed protein [Arabidopsis thaliana] gi|8656004|gb|AAF78277.1| Contain		M	At1g44920	S	246668	S			121704	S
14684870	AT3G56160	expressed protein [ AT3G56160 42565967 NP_191175.2 CDS reverse ] SINGLE_SPLICE_VAR { CHROM_POS_START:20848712 CHROM_POS_END:20852520 } -=| MIDDLE_POINT:20850616 |=| CHROM_ID:3 |=| [( Arabidopsis_thaliana )] |=-	BI207146	SL10289	SL10289			SL10289				sgn-U222553	#Lycopersicon Combined #3 [5 ESTs aligned] arabidopsis/peptide: At3g56160.1 68410.m05764 hypothetical protein (evalue: 3.1e-75, score=157.5) genbank/nr: gi|42565967|ref|NP_191175.2| expressed protein [Arabidopsis thaliana] (evalue: 1.2e-73, score=1		S	At3g56160	S	254064	S			125184	S
14684682	AT5G52950	expressed protein, [ AT5G52950 15237316 NP_200107.1 CDS reverse ] SINGLE_SPLICE_VAR { CHROM_POS_START:21491113 CHROM_POS_END:21494165 } -=| MIDDLE_POINT:21492639 |=| CHROM_ID:5 |=| [( Arabidopsis_thaliana )] |=-	BI206958	SL10290	SL10290			SL10290				sgn-U238751	#Lycopersicon Combined #3 [1 EST aligned]
14684102	AT5G57950	26S proteasome regulatory subunit, putative, contains similarity to 26S proteasome non-ATPase subunit 9 SP:O00233 from (Homo sapiens) [ 18424049 NP_568872.1 CDS forward ] SINGLE_SPLICE_VAR { CHROM_POS_START:23477991 CHROM_POS_END:23479354 } -=| MIDDLE_PO	BI206378	SL10291								sgn-U239028	#Lycopersicon Combined #3 [1 EST aligned]		S	At5g57950	S					122891	S
14683996	AT3G52610	expressed protein [ AT3G52610 18409645 NP_566970.1 CDS forward ] SINGLE_SPLICE_VAR { CHROM_POS_START:19521491 CHROM_POS_END:19523525 } -=| MIDDLE_POINT:19522508 |=| CHROM_ID:3 |=| [( Arabidopsis_thaliana )] |=-	BI206272	SL10292								sgn-U218563	#Lycopersicon Combined #3 [10 ESTs aligned] arabidopsis/peptide: At3g52610.1 68410.m05367 expressed protein (evalue: 7e-111, score=397.9) genbank/nr: gi|11357759|pir||T49014 hypothetical protein F3C22.10 - Arabidopsis thaliana gi|7669935|emb|CAB89222		S	At3g52610	S	250530	S	202710	S	128184	S
14683968	AT3G07400	lipase class 3 family protein, contains Pfam profile PF01764: Lipase [ 15231461 NP_187396.1 CDS forward ] SINGLE_SPLICE_VAR { CHROM_POS_START:2367462 CHROM_POS_END:2372244 } -=| MIDDLE_POINT:2369853 |=| CHROM_ID:3 |=| [( Arabidopsis_thaliana )] |=-	BI206244	SL10293	SL10293			SL10293				sgn-U239866	#Lycopersicon Combined #3 [1 EST aligned]
14683307	AT1G08780	prefoldin, putative, similar to Swiss-Prot:Q9NQP4 prefoldin subunit 4 (Protein C-1) (Homo sapiens) [ 18390941 NP_563827.1 CDS reverse ] SINGLE_SPLICE_VAR { CHROM_POS_START:2809928 CHROM_POS_END:2811129 } -=| MIDDLE_POINT:2810528 |=| CHROM_ID:1 |=| [( Ara	BI205583	SL10294								sgn-U226890	#Lycopersicon Combined #3 [3 ESTs aligned] arabidopsis/peptide: At1g08780.1 68408.m00879 expressed protein similar to C-1 (Homo sapiens) (U41816) (evalue: 2.7e-44, score=175.3) genbank/nr: gi|18390941|ref|NP_563827.1| expressed protein [Arabidopsis thali
14683009	AT5G12200	dihydropyrimidinase / DHPase / dihydropyrimidine amidohydrolase / hydantoinase (PYD2), identical to dihydropyrimidine amidohydrolase (PYD2) (Arabidopsis thaliana) GI:28194047 [ 42567801 NP_568258.2 CDS reverse ] SINGLE_SPLICE_VAR { CHROM_POS_START:394170	BI205285	SL10295	SL10295			SL10295				sgn-U226142	#Lycopersicon Combined #3 [3 ESTs aligned] arabidopsis/peptide: At5g12200.1 68412.m01324 dihydropyrimidinase (evalue: 3e-114, score=408.3) genbank/nr: gi|42567801|ref|NP_568258.2| dihydropyrimidinase / DHPase / dihydropyrimidine amidohydrolase / hydantoi		S	At5g12200	S			204962	S	132417	S	11	I(LOD2)	11.0535
14682826	AT1G56450	20S proteasome beta subunit G1 (PBG1) (PRCH), identical to 20S proteasome beta subunit (PBG1) GI:3421123 (Arabidopsis thaliana) [ 15223537 NP_176040.1 CDS forward ] SINGLE_SPLICE_VAR { CHROM_POS_START:21145635 CHROM_POS_END:21147851 } -=| MIDDLE_POINT:21	BI205102	SL10296	SL10296			SL10296				sgn-U215895	#Lycopersicon Combined #3 [20 ESTs aligned] arabidopsis/peptide: At1g56450.1 68408.m05950 20S proteasome beta subunit G1 (PBG1) identical to 20S proteasome beta subunit (PBG1) GI:3421123 [Arabidopsis thaliana] (evalue: 1e-114, score=410.2) genbank/nr: gi		S	At1g56450	S	244919	S	197070	S	132329	S
14682146	AT5G57420	auxin-responsive factor-related, contains weak similarity to Swiss-Prot:P33078 auxin-responsive protein IAA5 (Indoleacetic acid-induced protein 5) (Auxin-induced protein AUX2-27) (Arabidopsis thaliana) [ 15242127 NP_200552.1 CDS forward ] SINGLE_SPLICE_V	BI204422	SL10297	SL10297			SL10297			SL10297	sgn-U237749	#Lycopersicon Combined #3 [1 EST aligned]
14682034	AT1G02260	transmembrane protein, putative, similar to P protein (Melanocyte-specific transporter protein) (SP:Q04671) {Homo sapiens} [ 42561620 NP_171728.2 CDS reverse ] SINGLE_SPLICE_VAR { CHROM_POS_START:440757 CHROM_POS_END:442459 } -=| MIDDLE_POINT:441608 |=|	BI204310	SL10298	SL10298			SL10298				sgn-U228371	#Lycopersicon Combined #3 [2 ESTs aligned] arabidopsis/peptide: At1g02260.1 68408.m00148 expressed protein (evalue: 3.7e-31, score=131.7) genbank/nr: gi|15451603|gb|AAK98727.1| Putative anion transporter [Oryza sativa] (evalue: 7.2e-36, score=152.5)
14682023	AT5G49510	VHL binding protein, putative / prefoldin, putative, similar to Swiss-Prot:Q15765 prefoldin subunit 3 (Von Hippel-Lindau binding protein 1 [ 15239911 NP_199762.1 CDS forward ] MULTIPLE_SPLICE_VAR { CHROM_POS_START:20097955 CHROM_POS_END:20099682 } -=| MI	BI204299	SL10299	SL10299			SL10299				sgn-U217276	#Lycopersicon Combined #3 [13 ESTs aligned] arabidopsis/peptide: At5g49510.1 68412.m05527 von Hippel-Lindau binding protein (VHL binding protein; VBP) like (evalue: 9e-81, score=297) genbank/nr: gi|15239911|ref|NP_199762.1| von Hippel-Lindau binding prot		S	At5g49510	S	250583	S			130855	S	5	F(LOD3)	5.101
14681985	AT4G30900	expressed protein [ AT4G30900 22329036 NP_194819.2 CDS forward ] SINGLE_SPLICE_VAR { CHROM_POS_START:15040972 CHROM_POS_END:15042209 } -=| MIDDLE_POINT:15041590 |=| CHROM_ID:4 |=| [( Arabidopsis_thaliana )] |=-	BI204261	SL10300	SL10300			SL10300				sgn-U242091	#Lycopersicon Combined #3 [1 EST aligned]
14681936	AT1G34350	expressed protein [ AT1G34350 18399227 NP_564444.1 CDS forward ] SINGLE_SPLICE_VAR { CHROM_POS_START:12534563 CHROM_POS_END:12535905 } -=| MIDDLE_POINT:12535234 |=| CHROM_ID:1 |=| [( Arabidopsis_thaliana )] |=-	BI204212	SL10301	SL10301			SL10301				sgn-U223478	#Lycopersicon Combined #3 [4 ESTs aligned] arabidopsis/peptide: At1g34350.1 68408.m03869 expressed protein (evalue: 2e-28, score=122.1) genbank/nr: gi|18399227|ref|NP_564444.1| expressed protein [Arabidopsis thaliana] (evalue: 6.7e-27, score=122.1)		S	At1g34350	S	251086	S
14681785	AT3G18030	halotolerance protein (HAL3A), identical to GB:AAD51616 from (Arabidopsis thaliana) [ 15229569 NP_188430.1 CDS reverse ] SINGLE_SPLICE_VAR { CHROM_POS_START:6167889 CHROM_POS_END:6168635 } -=| MIDDLE_POINT:6168262 |=| CHROM_ID:3 |=| [( Arabidopsis_thalia	BI204061	SL10302	SL10302			SL10302				sgn-U222570	#Lycopersicon Combined #3 [5 ESTs aligned] arabidopsis/peptide: At3g18030.1 68410.m02066 HAL3A protein identical to GB:AAD51616 from [Arabidopsis thaliana] (evalue: 9.3e-95, score=343.6) genbank/nr: gi|15229569|ref|NP_188430.1| HAL3A protein [Arabidopsis		S	At3g18030	S	251594	M	197892	S
14681338	AT2G18290	anaphase-promoting complex, subunit 10 family / APC10 family, contains Pfam PF03256: Anaphase-promoting complex, subunit 10 (APC10) domain [ 18398701 NP_565433.1 CDS reverse ] SINGLE_SPLICE_VAR { CHROM_POS_START:7955604 CHROM_POS_END:7957178 } -=| MIDDLE	BI203614	SL10303	SL10303	SL10303	SL10303		SL10303	SL10303		sgn-U243019	#Lycopersicon Combined #3 [1 EST aligned]		S	At2g18290	S	252351	S
14680978	AT4G17540	expressed protein [ AT4G17540 22328749 NP_193487.2 CDS forward ] SINGLE_SPLICE_VAR { CHROM_POS_START:9775995 CHROM_POS_END:9777778 } -=| MIDDLE_POINT:9776886 |=| CHROM_ID:4 |=| [( Arabidopsis_thaliana )] |=-	BI203254	SL10304	SL10304			SL10304				sgn-U231789	#Lycopersicon Combined #3 [2 ESTs aligned] arabidopsis/peptide: At4g17540.1 68411.m02389 expressed protein (evalue: 1.3e-19, score=93.2) genbank/nr: gi|22328749|ref|NP_193487.2| expressed protein [Arabidopsis thaliana] gi|20260466|gb|AAM13131.1| unknown
13779324	AT3G12590	expressed protein [ AT3G12590 42564098 NP_187865.3 CDS reverse ] SINGLE_SPLICE_VAR { CHROM_POS_START:3996480 CHROM_POS_END:4003664 } -=| MIDDLE_POINT:4000072 |=| CHROM_ID:3 |=| [( Arabidopsis_thaliana )] |=-	BG644099	SL10305	SL10305	SL10305	SL10305		SL10305			sgn-U231276	#Lycopersicon Combined #3 [2 ESTs aligned] arabidopsis/peptide: At3g12590.1 68410.m01405 expressed protein (evalue: 6.2e-86, score=313.9) genbank/nr: gi|42564098|ref|NP_187865.3| expressed protein [Arabidopsis thaliana] (evalue: 2.3e-84, score=313.9)
13779160	AT3G48910	expressed protein [ AT3G48910 15229046 NP_190460.1 CDS forward ] SINGLE_SPLICE_VAR { CHROM_POS_START:18146073 CHROM_POS_END:18147224 } -=| MIDDLE_POINT:18146648 |=| CHROM_ID:3 |=| [( Arabidopsis_thaliana )] |=-	BG643935	SL10306	SL10306			SL10306				sgn-U236174	#Lycopersicon Combined #3 [1 EST aligned]		S	At3g48910	S	251874	S
13779061	AT2G39050	hydroxyproline-rich glycoprotein family protein, contains QXW lectin repeat domain, Pfam:PF00652 [ 18404934 NP_565899.1 CDS forward ] SINGLE_SPLICE_VAR { CHROM_POS_START:16310505 CHROM_POS_END:16312414 } -=| MIDDLE_POINT:16311459 |=| CHROM_ID:2 |=| [( Ar	BG643836	SL10307	SL10307			SL10307				sgn-U216358	#Lycopersicon Combined #3 [17 ESTs aligned] arabidopsis/peptide: At2g39050.1 68409.m04344 lectin repeat protein family contains QXW lectin repeat domain, Pfam:PF00652 (evalue: 7.3e-60, score=228) genbank/nr: gi|25408635|pir||E84812 hypothetical prote		S	At2g39050	S	248086	S	200264	S	122265	S
13779018	AT5G19840	transcription factor jumonji (jmjC) domain-containing protein, low similarity to PASS1 (Homo sapiens) GI:21591407 [ 42567969 NP_197485.2 CDS forward ] SINGLE_SPLICE_VAR { CHROM_POS_START:6705374 CHROM_POS_END:6709384 } -=| MIDDLE_POINT:6707379 |=| CHROM_	BG643793	SL10308	SL10308			SL10308				sgn-U228801	#Lycopersicon Combined #3 [2 ESTs aligned] arabidopsis/peptide: At5g19840.1 68412.m02161 expressed protein (evalue: 3e-70, score=261.5) genbank/nr: gi|42567969|ref|NP_197485.2| transcription factor jumonji (jmjC) domain-containing protein [Arabidopsis th		S	At5g19840	S	262964	S	203625	S	121599	S
13778764	AT5G52110	expressed protein, similar to hypothetical protein OSJNBa0096G08.1 [Oryza sativa (japonica cultivar-group)] (GB:AAO00695.1) [ 79330641 NP_001032060.1 CDS reverse ] MULTIPLE_SPLICE_VAR { CHROM_POS_START:21189385 CHROM_POS_END:21191179 } -=| MIDDLE_POINT:2	BG643539	SL10309	SL10309			SL10309				sgn-U240168	#Lycopersicon Combined #3 [1 EST aligned]
13778578	AT5G26880	tRNA/rRNA methyltransferase (SpoU) family protein, low similarity to tRNA (Gm18) methyltransferase (Thermus thermophilus) GI:11079208 [ 30690444 NP_198040.2 CDS reverse ] SINGLE_SPLICE_VAR { CHROM_POS_START:9457953 CHROM_POS_END:9459193 } -=| MIDDLE_POIN	BG643353	SL10310								sgn-U224804	#Lycopersicon Combined #3 [4 ESTs aligned] arabidopsis/peptide: At5g26880.1 68412.m02920 expressed protein various predicted bacterial rRNA methylases (evalue: 1.4e-79, score=292.7) genbank/nr: gi|30690444|ref|NP_198040.2| expressed protein [Arabidopsis t		S	At5g26880	S					129054	S
13778558	AT5G10320	expressed protein [ AT5G10320 79510181 NP_196594.2 CDS reverse ] MULTIPLE_SPLICE_VAR { CHROM_POS_START:3244181 CHROM_POS_END:3246604 } -=| MIDDLE_POINT:3245392 |=| CHROM_ID:5 |=| [( Arabidopsis_thaliana )] |=-	BG643333	SL10311
13778490	AT3G17170	ribosomal protein S6 family protein (RFC3), annotation temporarily based on supporting cDNA gi|15620809|dbj|AB057424.1| [ 18401405 NP_566568.1 CDS reverse ] SINGLE_SPLICE_VAR { CHROM_POS_START:5853192 CHROM_POS_END:5854859 } -=| MIDDLE_POINT:5854025 |=|	BG643265	SL10312	SL10312			SL10312				sgn-U224207	#Lycopersicon Combined #3 [4 ESTs aligned] arabidopsis/peptide: At3g17170.1 68410.m01972 (RFC3) RPS6-related protein annotation temporarily based on supporting cDNA gi|15620809|dbj|AB057424.1| (evalue: 5.1e-46, score=180.6) genbank/nr: gi|21553777|gb|AAM		S	At3g17170	S	245663	M	200735	S
13778365	AT5G45760	transducin family protein / WD-40 repeat family protein [ 18422588 NP_568648.1 CDS forward ] MULTIPLE_SPLICE_VAR { CHROM_POS_START:18578348 CHROM_POS_END:18580232 } -=| MIDDLE_POINT:18579290 |=| CHROM_ID:5 |=| [( Arabidopsis_thaliana )] |=-	BG643175	SL10313								sgn-U235193	#Lycopersicon Combined #3 [1 EST aligned]		M	At5g45760	S	257465	S			126076	S
13778151	AT5G49800	expressed protein [ AT5G49800 30695754 NP_199791.2 CDS reverse ] SINGLE_SPLICE_VAR { CHROM_POS_START:20251997 CHROM_POS_END:20253361 } -=| MIDDLE_POINT:20252679 |=| CHROM_ID:5 |=| [( Arabidopsis_thaliana )] |=-	BG643052	SL10314	SL10314			SL10314				sgn-U229009	#Lycopersicon Combined #3 [2 ESTs aligned] arabidopsis/peptide: At5g49800.1 68412.m05562 expressed protein (evalue: 8.3e-75, score=276.6) genbank/nr: gi|30695754|ref|NP_199791.2| expressed protein [Arabidopsis thaliana] (evalue: 2.9e-73, score=276.6)
13778073	AT3G10220	tubulin folding cofactor B, identical to tubulin folding cofactor B GI:20514259 from (Arabidopsis thaliana) [ 22330955 NP_187633.2 CDS forward ] SINGLE_SPLICE_VAR { CHROM_POS_START:3161982 CHROM_POS_END:3164042 } -=| MIDDLE_POINT:3163012 |=| CHROM_ID:3 |	BG643003	SL10315	SL10315	SL10315	SL10315		SL10315			sgn-U223049	#Lycopersicon Combined #3 [5 ESTs aligned] arabidopsis/peptide: At3g10220.1 68410.m01104 tubulin folding cofactor B identical to tubulin folding cofactor B GI:20514259 from [Arabidopsis thaliana] (evalue: 2e-102, score=369.8) genbank/nr: gi|22330955|ref|		S	At3g10220	S	246159	S			128479	S	3	I	3.0769
13777963	AT5G16160	expressed protein [ AT5G16160 18417894 NP_568329.1 CDS reverse ] SINGLE_SPLICE_VAR { CHROM_POS_START:5275816 CHROM_POS_END:5276579 } -=| MIDDLE_POINT:5276197 |=| CHROM_ID:5 |=| [( Arabidopsis_thaliana )] |=-	BG642928	SL10316	SL10316			SL10316				sgn-U226067	#Lycopersicon Combined #3 [3 ESTs aligned] arabidopsis/peptide: At5g16160.1 68412.m01744 expressed protein (evalue: 1.1e-19, score=93.2) genbank/nr: gi|21617926|gb|AAM66976.1| unknown [Arabidopsis thaliana] (evalue: 7.7e-19, score=95.52)		S	At5g16160	S	263885	S
13777944	AT1G14810	semialdehyde dehydrogenase family protein, similar to SP:O31219 Aspartate-semialdehyde dehydrogenase (EC 1.2.1.11) (ASA dehydrogenase) (ASADH) {Legionella pneumophila} [ 15223910 NP_172934.1 CDS reverse ] SINGLE_SPLICE_VAR { CHROM_POS_START:5102679 CHROM	BG642917	SL10317	SL10317			SL10317				sgn-U221433	#Lycopersicon Combined #3 [6 ESTs aligned] arabidopsis/peptide: At1g14810.1 68408.m01595 aspartate-semialdehyde dehydrogenase -related similar to aspartate-semialdehyde dehydrogenase SP:O31219 [Legionella pneumophila] (evalue: 1e-133, score=472.6) genban		S	At1g14810	S	256556	S			132120	S
13777470	AT5G66290	expressed protein [ AT5G66290 15239336 NP_201430.1 CDS reverse ] SINGLE_SPLICE_VAR { CHROM_POS_START:26495143 CHROM_POS_END:26496667 } -=| MIDDLE_POINT:26495905 |=| CHROM_ID:5 |=| [( Arabidopsis_thaliana )] |=-	BG642627	SL10318								sgn-U237708	#Lycopersicon Combined #3 [1 EST aligned]		S	At5g66290	S	256610	S			125987	M
13777459	AT2G36895	expressed protein [ AT2G36895 30686956 NP_850272.1 CDS reverse ] SINGLE_SPLICE_VAR { CHROM_POS_START:15496255 CHROM_POS_END:15497375 } -=| MIDDLE_POINT:15496815 |=| CHROM_ID:2 |=| [( Arabidopsis_thaliana )] |=-	BG642619	SL10319	SL10319			SL10319				sgn-U236623	#Lycopersicon Combined #3 [1 EST aligned]		S	At2g36895	S	254345	S
13777428	AT1G43710	serine decarboxylase, identical to serine decarboxylase (Arabidopsis thaliana) GI:15011302 [ 15218445 NP_175036.1 CDS reverse ] SINGLE_SPLICE_VAR { CHROM_POS_START:16488974 CHROM_POS_END:16490738 } -=| MIDDLE_POINT:16489856 |=| CHROM_ID:1 |=| [( Arabidop	BG642598	SL10320	SL10320			SL10320				sgn-U213812	#Lycopersicon Combined #3 [53 ESTs aligned] arabidopsis/peptide: At1g43710.1 68408.m04599 histidine decarboxylase -related similar to histidine decarboxylase GB:BAA78331 GI:4996105 from [Brassica napus] (evalue: 0, score=800.8) genbank/nr: gi|1521844
13777362	AT5G06360	ribosomal protein S8e family protein, contains Pfam profile PF01201: Ribosomal protein S8e [ 15240023 NP_196254.1 CDS forward ] SINGLE_SPLICE_VAR { CHROM_POS_START:1944836 CHROM_POS_END:1946513 } -=| MIDDLE_POINT:1945674 |=| CHROM_ID:5 |=| [( Arabidopsis	BG642558	SL10321	SL10321			SL10321				sgn-U214584	#Lycopersicon Combined #3 [34 ESTs aligned] arabidopsis/peptide: At5g06360.1 68412.m00662 expressed protein similar to unknown protein (ref|NP_055701.1) (evalue: 8e-135, score=476.9) genbank/nr: gi|15240023|ref|NP_196254.1| expressed protein [Arabidopsis		S	At5g06360	S	245630	S	197506	S	120708	M
13679998	AT1G11780	oxidoreductase, 2OG-Fe(II) oxygenase family protein, low similarity to alkB proteins from Homo sapiens (SP|Q13686), Caulobacter crescentus (GI:2055386) [ 15221095 NP_172643.1 CDS reverse ] SINGLE_SPLICE_VAR { CHROM_POS_START:3977613 CHROM_POS_END:3979176	BG628525	SL10322	SL10322	SL10322	SL10322		SL10322			sgn-U222241	#Lycopersicon Combined #3 [5 ESTs aligned] arabidopsis/peptide: At1g11780.1 68408.m01220 oxidoreductase, 2OG-Fe(II) oxygenase family low similarity to alkB proteins from Homo sapiens [SP|Q13686], Caulobacter crescentus [GI:2055386]; contains Pfam profile		S	At1g11780	S	258006	S
13679465	AT5G64180	expressed protein [ AT5G64180 15237639 NP_201223.1 CDS forward ] SINGLE_SPLICE_VAR { CHROM_POS_START:25694389 CHROM_POS_END:25695430 } -=| MIDDLE_POINT:25694909 |=| CHROM_ID:5 |=| [( Arabidopsis_thaliana )] |=-	BG627992	SL10323	SL10323			SL10323				sgn-U218482	#Lycopersicon Combined #3 [9 ESTs aligned] arabidopsis/peptide: At5g64180.1 68412.m07291 expressed protein similar to unknown protein (dbj|BAA96220.1) (evalue: 9.7e-56, score=213.4) genbank/nr: gi|15237639|ref|NP_201223.1| expressed protein [Arabidopsis t		M	At5g64180	S	256733	S			123245	S
12640833	AT5G10810	enhancer of rudimentary protein, putative, identical to enhancer of rudimentary homolog SP:Q96319 from (Arabidopsis thaliana) [ 18416384 NP_568240.1 CDS reverse ] SINGLE_SPLICE_VAR { CHROM_POS_START:3418898 CHROM_POS_END:3420557 } -=| MIDDLE_POINT:341972	BG140644	SL10324	SL10324			SL10324
12640562	AT5G10620	expressed protein, contains Pfam profile PF02590: Uncharacterized ACR, COG1576 [ 15238214 NP_196624.1 CDS reverse ] SINGLE_SPLICE_VAR { CHROM_POS_START:3355467 CHROM_POS_END:3356616 } -=| MIDDLE_POINT:3356041 |=| CHROM_ID:5 |=| [( Arabidopsis_thaliana )]	BG140373	SL10325	SL10325			SL10325				sgn-U223162	#Lycopersicon Combined #3 [4 ESTs aligned] arabidopsis/peptide: At5g10620.1 68412.m01137 hypothetical protein predicted protein, Bacillus subtilis (evalue: 1e-62, score=237.7) genbank/nr: gi|15238214|ref|NP_196624.1| hypothetical protein [Arabidopsis tha
12636065	AT2G25570	expressed protein [ AT2G25570 18400868 NP_565600.1 CDS reverse ] SINGLE_SPLICE_VAR { CHROM_POS_START:10892959 CHROM_POS_END:10894920 } -=| MIDDLE_POINT:10893939 |=| CHROM_ID:2 |=| [( Arabidopsis_thaliana )] |=-	BG135877	SL10327	SL10327			SL10327				sgn-U216563	#Lycopersicon Combined #3 [7 ESTs aligned] arabidopsis/peptide: At2g25570.1 68409.m02776 expressed protein (evalue: 7.5e-67, score=199.1) genbank/nr: gi|18400868|ref|NP_565600.1| expressed protein [Arabidopsis thaliana] gi|25371355|pir||A84650 hypothetic		M	At2g25570	S	265415	S	202447	S
12636055	AT1G03110	transducin family protein / WD-40 repeat family protein, contains 4 WD-40 repeats (PF00400) [ 18379056 NP_563675.1 CDS forward ] SINGLE_SPLICE_VAR { CHROM_POS_START:749359 CHROM_POS_END:751796 } -=| MIDDLE_POINT:750577 |=| CHROM_ID:1 |=| [( Arabidopsis_t	BG135867	SL10328	SL10328	SL10328	SL10328		SL10328	SL10328		sgn-U238965	#Lycopersicon Combined #3 [1 EST aligned]		S	At1g03110	S	248967	S
12636028	AT4G31150	endonuclease V family protein, contains Pfam PF04493: Endonuclease V [ 18417747 NP_567868.1 CDS reverse ] MULTIPLE_SPLICE_VAR { CHROM_POS_START:15143913 CHROM_POS_END:15145589 } -=| MIDDLE_POINT:15144751 |=| CHROM_ID:4 |=| [( Arabidopsis_thaliana )] |=-	BG135840	SL10329	SL10329	SL10329	SL10329		SL10329	SL10329		sgn-U222772	#Lycopersicon Combined #3 [3 ESTs aligned] arabidopsis/peptide: At4g31150.1 68411.m04034 expressed protein predicted protein, Schizosaccharomyces pombe, PIR2:S67449 (evalue: 1.3e-66, score=249.6) genbank/nr: gi|18417747|ref|NP_567868.1| expressed protein		M	At4g31150	S	262240	S	203617	S
12635785	AT5G38060	expressed protein, [ AT5G38060 15240827 NP_198622.1 CDS forward ] SINGLE_SPLICE_VAR { CHROM_POS_START:15206720 CHROM_POS_END:15207194 } -=| MIDDLE_POINT:15206957 |=| CHROM_ID:5 |=| [( Arabidopsis_thaliana )] |=-	BG135597	SL10330	SL10330	SL10330	SL10330		SL10330			sgn-U235158	#Lycopersicon Combined #3 [1 EST aligned]
12635759	AT2G16790	shikimate kinase family protein, similar to thermosensitive glucokinase from Escherichia coli (SP|P39208) (SP|P46859) [ 18398214 NP_565393.1 CDS reverse ] SINGLE_SPLICE_VAR { CHROM_POS_START:7291175 CHROM_POS_END:7291983 } -=| MIDDLE_POINT:7291579 |=| CH	BG135571	SL10331	SL10331			SL10331				sgn-U242825	#Lycopersicon Combined #3 [1 EST aligned]		S	At2g16790	S			200348	S	124338	S
12635720	AT2G23390	expressed protein [ AT2G23390 15227826 NP_179920.1 CDS reverse ] SINGLE_SPLICE_VAR { CHROM_POS_START:9967648 CHROM_POS_END:9970556 } -=| MIDDLE_POINT:9969102 |=| CHROM_ID:2 |=| [( Arabidopsis_thaliana )] |=-	BG135532	SL10332	SL10332	SL10332	SL10332		SL10332			sgn-U221332	#Lycopersicon Combined #3 [3 ESTs aligned] arabidopsis/peptide: At2g23390.1 68409.m02528 expressed protein (evalue: 5e-115, score=411) genbank/nr: gi|15227826|ref|NP_179920.1| expressed protein [Arabidopsis thaliana] gi|7486179|pir||T01128 hypotheti
12635132	AT5G52980	expressed protein [ AT5G52980 15237323 NP_200110.1 CDS reverse ] SINGLE_SPLICE_VAR { CHROM_POS_START:21499555 CHROM_POS_END:21500868 } -=| MIDDLE_POINT:21500211 |=| CHROM_ID:5 |=| [( Arabidopsis_thaliana )] |=-	BG134944	SL10335
12635062	AT5G43500	expressed protein [ AT5G43500 15239891 NP_199163.1 CDS forward ] MULTIPLE_SPLICE_VAR { CHROM_POS_START:17487266 CHROM_POS_END:17490657 } -=| MIDDLE_POINT:17488961 |=| CHROM_ID:5 |=| [( Arabidopsis_thaliana )] |=-	BG134874	SL10336								sgn-U217532	#Lycopersicon Combined #3 [13 ESTs aligned] arabidopsis/peptide: At5g43500.2 68418.m05318 expressed protein (evalue: 0, score=731.5) genbank/nr: gi|38346179|emb|CAE04097.2| OSJNBa0096F01.6 [Oryza sativa (japonica cultivar-group)] (evalue: 0, score=75		S	At5g43500	S	256080	S	200089	S
12635037	AT5G63480	expressed protein [ AT5G63480 18424713 NP_568973.1 CDS forward ] SINGLE_SPLICE_VAR { CHROM_POS_START:25434543 CHROM_POS_END:25435699 } -=| MIDDLE_POINT:25435121 |=| CHROM_ID:5 |=| [( Arabidopsis_thaliana )] |=-	BG134849	SL10337	SL10337			SL10337				sgn-U223467	#Lycopersicon Combined #3 [4 ESTs aligned] arabidopsis/peptide: At5g63480.1 68412.m07207 expressed protein (evalue: 1.7e-26, score=97.83) genbank/nr: gi|18424713|ref|NP_568973.1| expressed protein [Arabidopsis thaliana] gi|9758289|dbj|BAB08813.1| gene_id		S	At5g63480	S	248477	S	203948	S	129471	S
12634863	AT2G36885	expressed protein [ AT2G36885 18404264 NP_565853.1 CDS reverse ] MULTIPLE_SPLICE_VAR { CHROM_POS_START:15489246 CHROM_POS_END:15490755 } -=| MIDDLE_POINT:15490000 |=| CHROM_ID:2 |=| [( Arabidopsis_thaliana )] |=-	BG134675	SL10338	SL10338			SL10338				sgn-U241933	#Lycopersicon Combined #3 [1 EST aligned]		S	At2g36885	S	253929	S
12634637	AT5G26610	D111/G-patch domain-containing protein, contains Pfam PF01585: G-patch domain [ 30690349 NP_850884.1 CDS forward ] MULTIPLE_SPLICE_VAR { CHROM_POS_START:9375459 CHROM_POS_END:9376994 } -=| MIDDLE_POINT:9376226 |=| CHROM_ID:5 |=| [( Arabidopsis_thaliana )	BG134449	SL10340								sgn-U220906	#Lycopersicon Combined #3 [2 ESTs aligned] arabidopsis/peptide: At5g26610.2 68412.m08130 expressed protein (evalue: 2e-62, score=155.2) genbank/nr: gi|30690349|ref|NP_850884.1| expressed protein [Arabidopsis thaliana] gi|30690355|ref|NP_850885.1| express
12634628	AT4G17010	expressed protein [ AT4G17010 18414798 NP_567520.1 CDS forward ] SINGLE_SPLICE_VAR { CHROM_POS_START:9576461 CHROM_POS_END:9577646 } -=| MIDDLE_POINT:9577053 |=| CHROM_ID:4 |=| [( Arabidopsis_thaliana )] |=-	BG134440	SL10341	SL10341			SL10341				sgn-U236437	#Lycopersicon Combined #3 [1 EST aligned]		S	At4g17010	S	253566	S			120143	S
12634381	AT5G02770	expressed protein [ AT5G02770 15241954 NP_195897.1 CDS reverse ] SINGLE_SPLICE_VAR { CHROM_POS_START:628099 CHROM_POS_END:629166 } -=| MIDDLE_POINT:628632 |=| CHROM_ID:5 |=| [( Arabidopsis_thaliana )] |=-	BG134193	SL10343	SL10343			SL10343				sgn-U219028	#Lycopersicon Combined #3 [9 ESTs aligned] arabidopsis/peptide: At5g02770.1 68412.m00200 expressed protein (evalue: 1.2e-24, score=110.2) genbank/nr: gi|24796814|gb|AAN64490.1| unknown protein [Oryza sativa (japonica cultivar-group)] (evalue: 1.1e-23, sc
12634317	AT2G01490	phytanoyl-CoA dioxygenase (PhyH) family protein, contains Pfam profile PF05721: Phytanoyl-CoA dioxygenase (PhyH) [ 18379234 NP_565262.1 CDS forward ] SINGLE_SPLICE_VAR { CHROM_POS_START:221315 CHROM_POS_END:223186 } -=| MIDDLE_POINT:222250 |=| CHROM_ID:2	BG134129	SL10344	SL10344			SL10344				sgn-U219003	#Lycopersicon Combined #3 [9 ESTs aligned] arabidopsis/peptide: At2g01490.1 68409.m00058 expressed protein (evalue: 2e-121, score=433) genbank/nr: gi|18379234|ref|NP_565262.1| expressed protein [Arabidopsis thaliana] gi|16323212|gb|AAL15340.1| At2g01490/		S	At2g01490	S	250183	M	199987	S
12634244	AT1G26660	c-myc binding protein, putative / prefoldin, putative, similar to Swiss-Prot:Q99471 prefoldin subunit 5 (C-myc binding protein Mm-1) (Myc modulator 1) (Homo sapiens) [ 22329800 NP_564253.2 CDS forward ] SINGLE_SPLICE_VAR { CHROM_POS_START:9212285 CHROM_P	BG134056	SL10345	SL10345			SL10345				sgn-U227384	#Lycopersicon Combined #3 [3 ESTs aligned] arabidopsis/peptide: At1g26660.1 68408.m02942 expressed protein (evalue: 1.6e-41, score=165.6) genbank/nr: gi|27817927|dbj|BAC55691.1| unknown protein [Oryza sativa (japonica cultivar-group)] gi|29027781|dbj|BAC		S	At1g26660	S	261927	S			126670	M
12633900	AT1G29220	transcriptional regulator family protein, similar to Transcriptional regulator protein HCNGP (Swiss-Prot:Q02614) (Mus musculus) [ 18396997 NP_564324.1 CDS reverse ] SINGLE_SPLICE_VAR { CHROM_POS_START:10210664 CHROM_POS_END:10212557 } -=| MIDDLE_POINT:10	BG133712	SL10346	SL10346	SL10346	SL10346		SL10346			sgn-U240284	#Lycopersicon Combined #3 [1 EST aligned]
12633516	AT3G52250	myb family transcription factor, contains Pfam profile: PF00249 myb-like DNA-binding domain [ 15231170 NP_190793.1 CDS forward ] SINGLE_SPLICE_VAR { CHROM_POS_START:19387607 CHROM_POS_END:19394078 } -=| MIDDLE_POINT:19390842 |=| CHROM_ID:3 |=| [( Arabido	BG133328	SL10347	SL10347	SL10347	SL10347		SL10347			sgn-U236156	#Lycopersicon Combined #3 [1 EST aligned]
12633262	AT2G45990	expressed protein [ AT2G45990 18406942 NP_566060.1 CDS forward ] MULTIPLE_SPLICE_VAR { CHROM_POS_START:18926475 CHROM_POS_END:18928116 } -=| MIDDLE_POINT:18927295 |=| CHROM_ID:2 |=| [( Arabidopsis_thaliana )] |=-	BG133074	SL10348	SL10348			SL10348			SL10348	sgn-U221429	#Lycopersicon Combined #3 [6 ESTs aligned] arabidopsis/peptide: At2g45990.2 68409.m05566 expressed protein (evalue: 3e-114, score=407.9) genbank/nr: gi|18406942|ref|NP_566060.1| expressed protein [Arabidopsis thaliana] gi|30690184|ref|NP_850443.1| expres		S	At2g45990	S	262265	S	196447	S
12633034	AT3G18760	ribosomal protein S6 family protein, contains TIGRFAM profile TIGR00166: ribosomal protein S6 [ 18401997 NP_566618.1 CDS reverse ] SINGLE_SPLICE_VAR { CHROM_POS_START:6457936 CHROM_POS_END:6459564 } -=| MIDDLE_POINT:6458750 |=| CHROM_ID:3 |=| [( Arabidop	BG132846	SL10350	SL10350			SL10350				sgn-U234163	#Lycopersicon Combined #3 [1 EST aligned]
12633015	AT3G26710	expressed protein [ AT3G26710 18405058 NP_566797.1 CDS forward ] SINGLE_SPLICE_VAR { CHROM_POS_START:9814787 CHROM_POS_END:9815843 } -=| MIDDLE_POINT:9815315 |=| CHROM_ID:3 |=| [( Arabidopsis_thaliana )] |=-	BG132827	SL10351	SL10351	SL10351	SL10351		SL10351			sgn-U220615	#Lycopersicon Combined #3 [7 ESTs aligned] arabidopsis/peptide: At3g26710.1 68410.m03057 expressed protein (evalue: 1.7e-80, score=296.2) genbank/nr: gi|18405058|ref|NP_566797.1| expressed protein [Arabidopsis thaliana] gi|11994304|dbj|BAB01734.1| emb|CA		S	At3g26710	S	265357	S	198779	S	128435	S
12632945	AT3G56720	expressed protein [ AT3G56720 30694502 NP_191231.2 CDS forward ] SINGLE_SPLICE_VAR { CHROM_POS_START:21022333 CHROM_POS_END:21024243 } -=| MIDDLE_POINT:21023288 |=| CHROM_ID:3 |=| [( Arabidopsis_thaliana )] |=-	BG132757	SL10352	SL10352	SL10352	SL10352		SL10352			sgn-U219923	#Lycopersicon Combined #3 [8 ESTs aligned] arabidopsis/peptide: At3g56720.1 68410.m05828 expressed protein (evalue: 1.7e-06, score=50.06)
12632909	AT5G44200	nuclear cap-binding protein, putative, similar to SP|P52298 20 kDa nuclear cap binding protein (CBP20) (NCBP interacting protein 1) {Homo sapiens} [ 15241430 NP_199233.1 CDS reverse ] SINGLE_SPLICE_VAR { CHROM_POS_START:17819289 CHROM_POS_END:17821102 }	BG132721	SL10353	SL10353	SL10353	SL10353		SL10353	SL10353		sgn-U227678	#Lycopersicon Combined #3 [3 ESTs aligned] arabidopsis/peptide: At5g44200.1 68412.m04876 nuclear cap binding protein, putative similar to SP|P52298 20 kDa nuclear cap binding protein (CBP20) (NCBP interacting protein 1) {Homo sapiens}; non-consensus AT do		S	At5g44200	S	253465	S			129995	S	2	I(LOD2)	2.0105
12632789	AT1G12400	expressed protein [ AT1G12400 15221323 NP_172702.1 CDS forward ] SINGLE_SPLICE_VAR { CHROM_POS_START:4222294 CHROM_POS_END:4222601 } -=| MIDDLE_POINT:4222447 |=| CHROM_ID:1 |=| [( Arabidopsis_thaliana )] |=-	BG132601	SL10354	SL10354			SL10354				sgn-U242533	#Lycopersicon Combined #3 [1 EST aligned]		S	At1g12400	S	260959	M	200863	S
12632656	AT2G26810	expressed protein, and genefinder [ AT2G26810 30683273 NP_180249.2 CDS reverse ] SINGLE_SPLICE_VAR { CHROM_POS_START:11440978 CHROM_POS_END:11443156 } -=| MIDDLE_POINT:11442067 |=| CHROM_ID:2 |=| [( Arabidopsis_thaliana )] |=-	BG132468	SL10355								sgn-U238972	#Lycopersicon Combined #3 [1 EST aligned]		S	At2g26810	S	252307	S
12632389	AT2G46000	expressed protein [ AT2G46000 18406944 NP_566061.1 CDS reverse ] SINGLE_SPLICE_VAR { CHROM_POS_START:18928267 CHROM_POS_END:18929120 } -=| MIDDLE_POINT:18928693 |=| CHROM_ID:2 |=| [( Arabidopsis_thaliana )] |=-	BG132201	SL10357	SL10357	SL10357	SL10357		SL10357	SL10357		sgn-U238457	#Lycopersicon Combined #3 [1 EST aligned]
12632147	AT2G04360	expressed protein [ AT2G04360 42568932 NP_178517.2 CDS reverse ] SINGLE_SPLICE_VAR { CHROM_POS_START:1519642 CHROM_POS_END:1521027 } -=| MIDDLE_POINT:1520334 |=| CHROM_ID:2 |=| [( Arabidopsis_thaliana )] |=-	BG131959	SL10358	SL10358			SL10358
12632124	AT1G52500	formamidopyrimidine-DNA glycolase family protein / mutM, putative (MMH-1), identical to mutM homologue-2 (Arabidopsis thaliana) GP:3550983 PMID:9819050 [ 18404050 NP_564608.1 CDS forward ] MULTIPLE_SPLICE_VAR { CHROM_POS_START:19563712 CHROM_POS_END:1956	BG131936	SL10359	SL10359			SL10359				sgn-U238691	#Lycopersicon Combined #3 [1 EST aligned]
12631935	AT2G35630	microtubule organization 1 protein (MOR1), identical to microtubule organization 1 protein GI:14317953 from (Arabidopsis thaliana) [ 30686489 NP_565811.2 CDS forward ] SINGLE_SPLICE_VAR { CHROM_POS_START:14973907 CHROM_POS_END:14987440 } -=| MIDDLE_	BG131747	SL10360	SL10360	SL10360	SL10360		SL10360	SL10360		sgn-U237416	#Lycopersicon Combined #3 [1 EST aligned]
12631713	AT3G47610	expressed protein [ AT3G47610 15228204 NP_190345.1 CDS forward ] SINGLE_SPLICE_VAR { CHROM_POS_START:17560163 CHROM_POS_END:17562189 } -=| MIDDLE_POINT:17561176 |=| CHROM_ID:3 |=| [( Arabidopsis_thaliana )] |=-	BG131525	SL10361	SL10361			SL10361				sgn-U241089	#Lycopersicon Combined #3 [1 EST aligned]		S	At3g47610	S	250576	S
12631362	AT5G24314	expressed protein [ AT5G24314 22327025 NP_680215.1 CDS forward ] SINGLE_SPLICE_VAR { CHROM_POS_START:8277753 CHROM_POS_END:8279102 } -=| MIDDLE_POINT:8278427 |=| CHROM_ID:5 |=| [( Arabidopsis_thaliana )] |=-	BG131174	SL10363								sgn-U223986	#Lycopersicon Combined #3 [4 ESTs aligned] arabidopsis/peptide: At5g24314.1 68412.m02619 expressed protein (evalue: 1.2e-38, score=156) genbank/nr: gi|22327025|ref|NP_680215.1| expressed protein [Arabidopsis thaliana] gi|17380656|gb|AAL36158.1| unknown p		S	At5g24314	S			198736	S
12631278	AT1G09230	RNA recognition motif (RRM)-containing protein, contains INTERPRO:IPR000504 RNA-binding region RNP-1 (RNA recognition motif) domain [ 15217461 NP_172394.1 CDS reverse ] SINGLE_SPLICE_VAR { CHROM_POS_START:2979639 CHROM_POS_END:2982565 } -=| MIDDLE_POINT:	BG131090	SL10364	SL10364			SL10364				sgn-U230993	#Lycopersicon Combined #3 [2 ESTs aligned] arabidopsis/peptide: At1g09230.1 68408.m00923 RNA recognition motif (RRM) - containing protein contains INTERPRO:IPR000504 RNA-binding region RNP-1 (RNA recognition motif) domain (evalue: 3.6e-58, score=221.1) g
12630796	AT1G12230	transaldolase, putative, similar to Swiss-Prot:P30148 transaldolase B (EC 2.2.1.2) (Escherichia coli O157:H7) [ 18391366 NP_563900.1 CDS forward ] SINGLE_SPLICE_VAR { CHROM_POS_START:4148048 CHROM_POS_END:4150706 } -=| MIDDLE_POINT:4149377 |=| CHROM_ID:1	BG130627	SL10367	SL10367	SL10367	SL10367		SL10367	SL10367	SL10367	sgn-U215653	#Lycopersicon Combined #3 [22 ESTs aligned] arabidopsis/peptide: At1g12230.1 68408.m01275 expressed protein contains similarity to transaldolase GB:P30148 from [Escherichia coli] (evalue: 4e-134, score=474.6) genbank/nr: gi|15418698|gb|AAG34725.1| tr		S	At1g12230	S	245314	S
12630758	AT1G21370	expressed protein [ AT1G21370 15218978 NP_173559.1 CDS forward ] MULTIPLE_SPLICE_VAR { CHROM_POS_START:7484239 CHROM_POS_END:7485440 } -=| MIDDLE_POINT:7484839 |=| CHROM_ID:1 |=| [( Arabidopsis_thaliana )] |=-	BG130570	SL10368	SL10368	SL10368	SL10368		SL10368			sgn-U238530	#Lycopersicon Combined #3 [1 EST aligned]		S	At1g21370	S	266124	S
12630407	AT5G19630	expressed protein [ AT5G19630 30687414 NP_568379.2 CDS reverse ] SINGLE_SPLICE_VAR { CHROM_POS_START:6628149 CHROM_POS_END:6629939 } -=| MIDDLE_POINT:6629044 |=| CHROM_ID:5 |=| [( Arabidopsis_thaliana )] |=-	BG130219	SL10369								sgn-U229320	#Lycopersicon Combined #3 [2 ESTs aligned] arabidopsis/peptide: At5g19630.1 68412.m02140 expressed protein predicted proteins - different species (evalue: 8e-74, score=273.1) genbank/nr: gi|30687414|ref|NP_568379.2| expressed protein [Arabidopsis thalian
12630336	AT5G48830	expressed protein [ AT5G48830 18422960 NP_568703.1 CDS reverse ] SINGLE_SPLICE_VAR { CHROM_POS_START:19817495 CHROM_POS_END:19819851 } -=| MIDDLE_POINT:19818673 |=| CHROM_ID:5 |=| [( Arabidopsis_thaliana )] |=-	BG130148	SL10370								sgn-U216676	#Lycopersicon Combined #3 [11 ESTs aligned] arabidopsis/peptide: At5g48830.1 68412.m05447 expressed protein (evalue: 5e-110, score=395.6) genbank/nr: gi|21554134|gb|AAM63214.1| unknown [Arabidopsis thaliana] (evalue: 8e-109, score=396.7)
12630153	AT5G38360	similar to hydrolase, alpha/beta fold family protein [Arabidopsis thaliana] (TAIR:At1g33990.1) [ 79527286 NP_198652.2 CDS reverse ] SINGLE_SPLICE_VAR { CHROM_POS_START:15349519 CHROM_POS_END:15350786 } -=| MIDDLE_POINT:15350152 |=| CHROM_ID:5 |=| [( Arab	BG129965	SL10371	SL10371			SL10371				sgn-U226563	#Lycopersicon Combined #3 [3 ESTs aligned] arabidopsis/peptide: At5g38360.1 68412.m04157 esterase/lipase/thioesterase family low similarity to SP|P49323 Non-heme chloroperoxidase (EC 1.11.1.10) (Chloride peroxidase) {Streptomyces lividans}; contains Inter
12630078	AT2G42070	MutT/nudix family protein, similar to SP|Q58549 ADP-ribose pyrophosphatase (EC 3.6.1.13) {Methanococcus jannaschii} [ 18405878 NP_565965.1 CDS reverse ] SINGLE_SPLICE_VAR { CHROM_POS_START:17556747 CHROM_POS_END:17558144 } -=| MIDDLE_POINT:17557445 |=| C	BG129890	SL10372								sgn-U216674	#Lycopersicon Combined #3 [15 ESTs aligned] arabidopsis/peptide: At2g42070.1 68409.m04706 MutT/nudix family protein similar to SP|Q58549 ADP-ribose pyrophosphatase (EC 3.6.1.13) {Methanococcus jannaschii}; contains Pfam profile PF00293: NUDIX domain (eva		S	At2g42070	S	248981	S
12629948	AT2G04790	expressed protein [ AT2G04790 42570691 NP_973419.1 CDS forward ] MULTIPLE_SPLICE_VAR { CHROM_POS_START:1679525 CHROM_POS_END:1680324 } -=| MIDDLE_POINT:1679924 |=| CHROM_ID:2 |=| [( Arabidopsis_thaliana )] |=-	BG129760	SL10373	SL10373	SL10373	SL10373		SL10373	SL10373		sgn-U220409	#Lycopersicon Combined #3 [7 ESTs aligned] arabidopsis/peptide: At2g04790.1 68409.m00439 expressed protein (evalue: 3.2e-36, score=148.7) genbank/nr: gi|30678133|ref|NP_178556.2| expressed protein [Arabidopsis thaliana] (evalue: 1.1e-34, score=148.7)		S	At2g04790	S	249641	S
12629842	AT1G44960	expressed protein [ AT1G44960 22330026 NP_175116.2 CDS forward ] SINGLE_SPLICE_VAR { CHROM_POS_START:17002016 CHROM_POS_END:17003887 } -=| MIDDLE_POINT:17002951 |=| CHROM_ID:1 |=| [( Arabidopsis_thaliana )] |=-	BG129654	SL10374								sgn-U219125	#Lycopersicon Combined #3 [9 ESTs aligned] arabidopsis/peptide: At1g44960.1 68408.m04720 expressed protein (evalue: 1.1e-75, score=280.4) genbank/nr: gi|22330026|ref|NP_175116.2| expressed protein [Arabidopsis thaliana] gi|8656006|gb|AAF78279.1| Contains		S	At1g44960	S	253686	S			121836	S
12629828	AT1G10030	integral membrane family protein, contains Pfam PF03694: Erg28 like protein [ 18391101 NP_563858.1 CDS forward ] SINGLE_SPLICE_VAR { CHROM_POS_START:3273974 CHROM_POS_END:3275633 } -=| MIDDLE_POINT:3274803 |=| CHROM_ID:1 |=| [( Arabidopsis_thaliana )] |=	BG129640	SL10375	SL10375	SL10375	SL10375		SL10375	SL10375		sgn-U223854	#Lycopersicon Combined #3 [4 ESTs aligned] arabidopsis/peptide: At1g10030.1 68408.m01018 expressed protein Location of EST gb|T45589 (evalue: 8.3e-48, score=186.8) genbank/nr: gi|18391101|ref|NP_563858.1| expressed protein [Arabidopsis thaliana] gi|31711		S	At1g10030	S	264912	S	197900	S			4	I	4.0887
12629675	AT1G63970	2C-methyl-D-erythritol 2,4-cyclodiphosphate synthase, putative, similar to 2C-methyl-D-erythritol 2,4-cyclodiphosphate synthase GI:7621712 from (Catharanthus roseus) [ 30696936 NP_850971.1 CDS reverse ] MULTIPLE_SPLICE_VAR { CHROM_POS_START:23742586 CHRO	BG129487	SL10377	SL10377	SL10377	SL10377		SL10377			sgn-U220397	#Lycopersicon Combined #3 [7 ESTs aligned] arabidopsis/peptide: At1g63970.1 68408.m09025 2C-methyl-D-erythritol 2,4-cyclodiphosphate synthase (ispF); gene for chloroplast product annotation temporarily based on supporting cDNA gi|11386014|gb|AF321531.1|AF		S	At1g63970	S	258528	S			120592	M
12629489	AT2G47830	cation efflux family protein / metal tolerance protein, putative (MTPc1), member of the cation diffusion facilitator (CDF) family, or cation efflux (CE) family, PMID:11500563 [ 30690801 NP_182304.2 CDS reverse ] MULTIPLE_SPLICE_VAR { CHROM_POS_START:1959	BG129301	SL10379	SL10379	SL10379	SL10379		SL10379			sgn-U241078	#Lycopersicon Combined #3 [1 EST aligned]
12629436	AT1G72050	zinc finger (C2H2 type) family protein, contains multiple zinc finger domains: PF00096: Zinc finger, C2H2 type [ 42572075 NP_974128.1 CDS forward ] MULTIPLE_SPLICE_VAR { CHROM_POS_START:27118744 CHROM_POS_END:27120890 } -=| MIDDLE_POINT:27119817 |=| CHRO	BG129248	SL10380	SL10380	SL10380	SL10380			SL10380		sgn-U223146	#Lycopersicon Combined #3 [2 ESTs aligned] arabidopsis/peptide: At1g72050.2 68414.m08328 zinc finger (C2H2 type) family protein contains multiple zinc finger domains: PF00096: Zinc finger, C2H2 type (evalue: 9.2e-76, score=229.2) genbank/nr: gi|25406139|p
12629332	AT5G46020	expressed protein [ AT5G46020 18422620 NP_568653.1 CDS reverse ] SINGLE_SPLICE_VAR { CHROM_POS_START:18680302 CHROM_POS_END:18681856 } -=| MIDDLE_POINT:18681079 |=| CHROM_ID:5 |=| [( Arabidopsis_thaliana )] |=-	BG129144	SL10381	SL10381	SL10381	SL10381		SL10381			sgn-U214072	#Lycopersicon Combined #3 [43 ESTs aligned] arabidopsis/peptide: At5g46020.1 68412.m05102 expressed protein (evalue: 2.7e-38, score=156) genbank/nr: gi|34909600|ref|NP_916147.1| P0435B05.20 [Oryza sativa (japonica cultivar-group)] gi|20160594|dbj|BAB8954		M	At5g46020	S	245229	S	196631	S
12629150	AT1G53000	cytidylyltransferase family, contains Pfam profile: PF02348 cytidylyltransferase [ 30695393 NP_175708.2 CDS reverse ] SINGLE_SPLICE_VAR { CHROM_POS_START:19748998 CHROM_POS_END:19750801 } -=| MIDDLE_POINT:19749899 |=| CHROM_ID:1 |=| [( Arabidopsis_thalia	BG128962	SL10382								sgn-U216303	#Lycopersicon Combined #3 [17 ESTs aligned] arabidopsis/peptide: At1g53000.1 68408.m05505 CMP-KDO synthetase -related similar to GB:CAB89846 from [Zea mays] (evalue: 2e-128, score=455.3) genbank/nr: gi|30695393|ref|NP_175708.2| CMP-KDO synthetase -relate		S	At1g53000	S	263773	S	201101	S	124971	S	10	F(LOD3)	10.0075
12629054	AT4G23660	UbiA prenyltransferase family protein, similar to para-hydroxybenzoate--polyprenyltransferase, mitochondrial (Precursor) (Saccharomyces cerevisiae), SP|P32378 [ 18416190 NP_567688.1 CDS reverse ] MULTIPLE_SPLICE_VAR { CHROM_POS_START:12328096 CHROM_POS_E	BG128866	SL10385	SL10385	SL10385	SL10385		SL10385	SL10385		sgn-U217923	#Lycopersicon Combined #3 [12 ESTs aligned] arabidopsis/peptide: At4g23660.2 68411.m05304 UbiA prenyltransferase family similar to para-hydroxybenzoate--polyprenyltransferase, mitochondrial [Precursor] [Saccharomyces cerevisiae], SP|P32378; contains		S	At4g23660	S			197966	S
12629029	AT3G56910	expressed protein [ AT3G56910 15230153 NP_191250.1 CDS reverse ] SINGLE_SPLICE_VAR { CHROM_POS_START:21080537 CHROM_POS_END:21081236 } -=| MIDDLE_POINT:21080886 |=| CHROM_ID:3 |=| [( Arabidopsis_thaliana )] |=-	BG128841	SL10386	SL10386	SL10386	SL10386		SL10386	SL10386		sgn-U216187	#Lycopersicon Combined #3 [18 ESTs aligned]		S	At3g56910	S	250447	S	202399	S
12628894	AT3G63330	protein kinase family protein, contains protein kinase domain, Pfam:PF00069 [ 22331922 NP_191892.2 CDS reverse ] MULTIPLE_SPLICE_VAR { CHROM_POS_START:23403156 CHROM_POS_END:23405638 } -=| MIDDLE_POINT:23404397 |=| CHROM_ID:3 |=| [( Arabidopsis_thaliana	BG128706	SL10387								sgn-U239681	#Lycopersicon Combined #3 [1 EST aligned]		S	At3g63330	S			202541	S
12628864	AT4G15093	catalytic LigB subunit of aromatic ring-opening dioxygenase family, contains Pfam PF02900: Catalytic LigB subunit of aromatic ring-opening dioxygenase [ 18414376 NP_567456.1 CDS forward ] SINGLE_SPLICE_VAR { CHROM_POS_START:8618451 CHROM_POS_END:8619469	BG128676	SL10388	SL10388			SL10388				sgn-U220666	#Lycopersicon Combined #3 [7 ESTs aligned] arabidopsis/peptide: At4g15093.1 68411.m02099 expressed protein (evalue: 5.5e-98, score=354.4) genbank/nr: gi|47900738|gb|AAT39310.1| putative dioxygenase [Solanum demissum] (evalue: 1e-114, score=414.8)
12628800	AT1G18730	expressed protein [ AT1G18730 22329662 NP_173308.2 CDS forward ] SINGLE_SPLICE_VAR { CHROM_POS_START:6460617 CHROM_POS_END:6462098 } -=| MIDDLE_POINT:6461357 |=| CHROM_ID:1 |=| [( Arabidopsis_thaliana )] |=-	BG128612	SL10389	SL10389			SL10389				sgn-U215970	#Lycopersicon Combined #3 [15 ESTs aligned] arabidopsis/peptide: At1g18730.1 68408.m02106 expressed protein (evalue: 1.1e-52, score=204.1) genbank/nr: gi|22329662|ref|NP_173308.2| expressed protein [Arabidopsis thaliana] gi|19310578|gb|AAL85020.1| un
12628794	AT4G38630	26S proteasome regulatory subunit S5A (RPN10), identical to multiubiquitin chain binding protein (MBP1) SP:P55034, GI:1165206 [ 15233973 NP_195575.1 CDS reverse ] SINGLE_SPLICE_VAR { CHROM_POS_START:18057351 CHROM_POS_END:18059453 } -=| MIDDLE_POINT:1805	BG128606	SL10390	SL10390	SL10390	SL10390		SL10390			sgn-U216576	#Lycopersicon Combined #3 [16 ESTs aligned] arabidopsis/peptide: At4g38630.1 68411.m04973 26S proteasome regulatory subunit S5A (RPN10) identical to multiubiquitin chain binding protein (MBP1) SP:P55034, GI:1165206 (evalue: 3e-115, score=412.9) genbank/n		S	At4g38630	S	244966	S	199612	S	120144	S	2	I	2.0835
12628640	AT1G45150	expressed protein [ AT1G45150 42562571 NP_175129.3 CDS reverse ] SINGLE_SPLICE_VAR { CHROM_POS_START:17080055 CHROM_POS_END:17084770 } -=| MIDDLE_POINT:17082412 |=| CHROM_ID:1 |=| [( Arabidopsis_thaliana )] |=-	BG128452	SL10391								sgn-U229856	#Lycopersicon Combined #3 [2 ESTs aligned] arabidopsis/peptide: At1g45150.1 68408.m04743 expressed protein (evalue: 1e-132, score=468.8) genbank/nr: gi|42562571|ref|NP_175129.3| expressed protein [Arabidopsis thaliana] >gi|30725314|gb|AAP37679.1| At1g451
12628557	AT4G29890	choline monooxygenase, putative (CMO-like), similar to Choline monooxygenase, chloroplast precursor (EC 1.14.15.7) from {Amaranthus tricolor} SP|Q93XE1, {Beta vulgaris} SP|O22553 [ 30688478 NP_194718.2 CDS forward ] SINGLE_SPLICE_VAR { CHROM_POS_START:14	BG128369	SL10392	SL10392			SL10392				sgn-U231697	#Lycopersicon Combined #3 [2 ESTs aligned] arabidopsis/peptide: At4g29890.1 68411.m03880 choline monooxygenase, putative similar to Choline monooxygenase, chloroplast precursor (EC 1.14.15.7) from {Amaranthus tricolor} SP|Q93XE1, {Beta vulgaris} SP|O22553		S	At4g29890	S	251536	S			129059	M
12628525	AT1G14300	expressed protein, contains Pfam PF04063: Domain of unknown function (DUF383) and PF04064: Domain of unknown function (DUF384) [ 15223707 NP_172882.1 CDS reverse ] SINGLE_SPLICE_VAR { CHROM_POS_START:4882649 CHROM_POS_END:4884681 } -=| MIDDLE_POINT:48836	BG128337	SL10394	SL10394			SL10394				sgn-U222377	#Lycopersicon Combined #3 [5 ESTs aligned] arabidopsis/peptide: At1g14300.1 68408.m01532 expressed protein (evalue: 7.2e-87, score=316.6) genbank/nr: gi|47900695|gb|AAT39294.1| expressed protein [Solanum demissum] (evalue: 1e-121, score=437.6)		S	At1g14300	S	246171	S					5	I	5.02
12628501	AT3G61870	expressed protein, hypothetical protein - Synechocystis sp. (strain PCC 6803), PIR:S75899 [ 15228623 NP_191746.1 CDS forward ] MULTIPLE_SPLICE_VAR { CHROM_POS_START:22913677 CHROM_POS_END:22914870 } -=| MIDDLE_POINT:22914273 |=| CHROM_ID:3 |=| [( Arabido	BG128313	SL10395								sgn-U216093	#Lycopersicon Combined #3 [18 ESTs aligned] arabidopsis/peptide: At3g61870.1 68410.m06420 expressed protein hypothetical protein - Synechocystis sp. (strain PCC 6803), PIR:S75899 (evalue: 1.2e-77, score=287) genbank/nr: gi|15228623|ref|NP_191746.1| e		S	At3g61870	S	250733	S	200009	S	125321	S
12628467	AT4G31130	expressed protein [ AT4G31130 15235839 NP_194842.1 CDS reverse ] SINGLE_SPLICE_VAR { CHROM_POS_START:15137165 CHROM_POS_END:15138471 } -=| MIDDLE_POINT:15137818 |=| CHROM_ID:4 |=| [( Arabidopsis_thaliana )] |=-	BG128279	SL10396	SL10396	SL10396	SL10396		SL10396	SL10396	SL10396	sgn-U215526	#Lycopersicon Combined #3 [23 ESTs aligned] arabidopsis/peptide: At4g31130.1 68411.m04032 expressed protein (evalue: 6.9e-68, score=255.4) genbank/nr: gi|15235839|ref|NP_194842.1| expressed protein [Arabidopsis thaliana] gi|7451948|pir||T10667 hypothetic		M	At4g31130	S	247147	S	198830	S	124887	S	8	I(LOD2)	8.0035
12628419	AT2G29540	DNA-directed RNA polymerase I(A) and III(C) 14 kDa subunit (RPAC14), identical to RNA polymerase I(A) and III(C) 14 kDa subunit (AtRPAC14) (Arabidopsis thaliana) GI:1184686 [ 15227556 NP_180514.1 CDS forward ] MULTIPLE_SPLICE_VAR { CHROM_POS_START:126498	BG128231	SL10398	SL10398			SL10398				sgn-U219860	#Lycopersicon Combined #3 [5 ESTs aligned] arabidopsis/peptide: At2g29540.1 68409.m03248 DNA-directed RNA polymerase 14 kDa subunit (AtRPAC14) identical to GB:U35049, contains RNA polymerases L / 13 to 16 Kd subunits signature (evalue: 1.5e-32, score=136
12628386	AT5G08280	hydroxymethylbilane synthase / porphobilinogen deaminase, chloroplast / pre-uroporphyrinogen synthase, identical to SP|Q43316 [ 15241573 NP_196445.1 CDS reverse ] SINGLE_SPLICE_VAR { CHROM_POS_START:2663764 CHROM_POS_END:2665597 } -=| MIDDLE_POINT:266468	BG128198	SL10399	SL10399			SL10399				sgn-U215160	#Lycopersicon Combined #3 [24 ESTs aligned] arabidopsis/peptide: At5g08280.1 68412.m00907 hydroxymethylbilane synthase (porphobilinogen deaminase, chloroplast) (pre-uroporphyrinogen synthase) identical to SP|Q43316 (evalue: 4e-150, score=528.1) genbank/n
12628261	AT3G62190	DNAJ heat shock N-terminal domain-containing protein, similar to SP|P39101 CAJ1 protein Saccharomyces cerevisiae [ 15228699 NP_191778.1 CDS forward ] SINGLE_SPLICE_VAR { CHROM_POS_START:23032121 CHROM_POS_END:23033589 } -=| MIDDLE_POINT:23032855 |=| CHRO	BG128073	SL10401	SL10401	SL10401	SL10401		SL10401		SL10401
12628189	AT4G27750	expressed protein [ AT4G27750 30687718 NP_194505.2 CDS forward ] SINGLE_SPLICE_VAR { CHROM_POS_START:13841714 CHROM_POS_END:13843507 } -=| MIDDLE_POINT:13842610 |=| CHROM_ID:4 |=| [( Arabidopsis_thaliana )] |=-	BG128001	SL10402	SL10402	SL10402	SL10402		SL10402	SL10402	SL10402	sgn-U236124	#Lycopersicon Combined #3 [1 EST aligned]		S	At4g27750	S	263290	S
12628170	AT3G09150	phytochromobilin:ferredoxin oxidoreductase, chloroplast / phytochromobilin synthase (HY2), identical to SP|Q9SR43 Phytochromobilin:ferredoxin oxidoreductase, chloroplast precursor (EC 1.3.7.4) (Phytochromobilin synthase) (PFB synthase) (PPhiB synthase) {A	BG127982	SL10403	SL10403			SL10403				sgn-U239223	#Lycopersicon Combined #3 [1 EST aligned]
12628145	AT5G25080	expressed protein [ AT5G25080 15238696 NP_197890.1 CDS forward ] SINGLE_SPLICE_VAR { CHROM_POS_START:8643785 CHROM_POS_END:8646309 } -=| MIDDLE_POINT:8645047 |=| CHROM_ID:5 |=| [( Arabidopsis_thaliana )] |=-	BG127945	SL10404	SL10404			SL10404				sgn-U227442	#Lycopersicon Combined #3 [3 ESTs aligned] arabidopsis/peptide: At5g25080.1 68412.m02718 expressed protein small unique nuclear receptor co-repressor (SUN-CoR) - Mus musculus, EMBL:AF031426 (evalue: 5.4e-35, score=144.1) genbank/nr: gi|15238696|ref|NP_19		M	At5g25080	S	253009	S	203841	S
12627947	AT5G27390	expressed protein, CG6949 - Drosophila melanogaster, EMBL:AE003739 [ 15240916 NP_198091.1 CDS reverse ] SINGLE_SPLICE_VAR { CHROM_POS_START:9671848 CHROM_POS_END:9676121 } -=| MIDDLE_POINT:9673984 |=| CHROM_ID:5 |=| [( Arabidopsis_thaliana )] |=-	BG127759	SL10407								sgn-U217731	#Lycopersicon Combined #3 [12 ESTs aligned] arabidopsis/peptide: At5g27390.1 68412.m02977 expressed protein CG6949 - Drosophila melanogaster, EMBL:AE003739 (evalue: 2.3e-46, score=182.6) genbank/nr: gi|26452557|dbj|BAC43363.1| unknown protein [Arabidopsi		S	At5g27390	S	251807	S					8	I	8.0205
12627870	AT2G04039	expressed protein [ AT2G04039 18395648 NP_565308.1 CDS forward ] MULTIPLE_SPLICE_VAR { CHROM_POS_START:1333461 CHROM_POS_END:1334435 } -=| MIDDLE_POINT:1333948 |=| CHROM_ID:2 |=| [( Arabidopsis_thaliana )] |=-	BG127586	SL10409	SL10409			SL10409
12627780	AT5G10700	expressed protein [ AT5G10700 15238224 NP_196631.1 CDS reverse ] SINGLE_SPLICE_VAR { CHROM_POS_START:3378054 CHROM_POS_END:3378868 } -=| MIDDLE_POINT:3378461 |=| CHROM_ID:5 |=| [( Arabidopsis_thaliana )] |=-	BG127676	SL10410	SL10410			SL10410				sgn-U221063	#Lycopersicon Combined #3 [6 ESTs aligned] arabidopsis/peptide: At5g10700.1 68412.m01146 expressed protein predicted proteins, Drosophila melanogaster and Caenorhabditis elegans (evalue: 7.1e-49, score=190.7) genbank/nr: gi|15238224|ref|NP_196631.1| expr
12627778	AT1G18640	3-phosphoserine phosphatase (PSP), nearly identical to 3-phosphoserine phosphatase GI:3759177 from (Arabidopsis thaliana) [ 15221827 NP_173299.1 CDS reverse ] MULTIPLE_SPLICE_VAR { CHROM_POS_START:6416516 CHROM_POS_END:6418237 } -=| MIDDLE_POINT:6417376	BG127674	SL10411	SL10411			SL10411				sgn-U222156	#Lycopersicon Combined #3 [5 ESTs aligned] arabidopsis/peptide: At1g18640.2 68414.m02324 3-phosphoserine phosphatase (PSP) nearly identical to 3-phosphoserine phosphatase GI:3759177 from [Arabidopsis thaliana] (evalue: 5.6e-98, score=354.4) genbank/nr: g		S	At1g18640	S	255515	S	196998	M	120010	M
12627522	AT5G19940	plastid-lipid associated protein PAP-related / fibrillin-related, weak hit to Pfam profile PF04755: PAP_fibrillin [ 15241221 NP_197494.1 CDS forward ] SINGLE_SPLICE_VAR { CHROM_POS_START:6739695 CHROM_POS_END:6740663 } -=| MIDDLE_POINT:6740179 |=| CHROM_	BG127334	SL10414	SL10414			SL10414				sgn-U217727	#Lycopersicon Combined #3 [12 ESTs aligned] arabidopsis/peptide: At5g19940.1 68412.m02176 expressed protein predicted protein, Arabidopsis thaliana (evalue: 3.8e-73, score=271.6) genbank/nr: gi|38346556|emb|CAE02133.2| OSJNBa0035M09.17 [Oryza sativa (japo		S	At5g19940	S	249931	S	204213	S
12627483	AT1G16970	Ku70-like protein, identical to Ku70-like protein GI:12006424 from (Arabidopsis thaliana) [ 18394425 NP_564012.1 CDS reverse ] SINGLE_SPLICE_VAR { CHROM_POS_START:5801152 CHROM_POS_END:5805717 } -=| MIDDLE_POINT:5803434 |=| CHROM_ID:1 |=| [( Arabido	BG127295	SL10415								sgn-U224580	#Lycopersicon Combined #3 [4 ESTs aligned] arabidopsis/peptide: At1g16970.1 68408.m01858 expressed protein (evalue: 1e-157, score=352.4) genbank/nr: gi|18394425|ref|NP_564012.1| expressed protein [Arabidopsis thaliana] gi|12006424|gb|AAG44852.1| Ku7		S	At1g16970	S	263078	S	205173	S
12627451	AT3G32930	expressed protein [ AT3G32930 18406975 NP_566858.1 CDS forward ] SINGLE_SPLICE_VAR { CHROM_POS_START:13493308 CHROM_POS_END:13494417 } -=| MIDDLE_POINT:13493862 |=| CHROM_ID:3 |=| [( Arabidopsis_thaliana )] |=-	BG127263	SL10417	SL10417			SL10417				sgn-U217074	#Lycopersicon Combined #3 [14 ESTs aligned] arabidopsis/peptide: At3g32930.1 68410.m03857 expressed protein (evalue: 1.9e-82, score=302.4) genbank/nr: gi|18406975|ref|NP_566858.1| expressed protein [Arabidopsis thaliana] gi|9294365|dbj|BAB02262.1| gene_i		S	At3g32930	S	250432	S			126108	S
12627431	AT1G74340	dolichol phosphate-mannose biosynthesis regulatory protein-related, similar to dolichol phosphate-mannose biosynthesis regulatory protein SP:Q9Z324 from (Mus musculus) [ 15221220 NP_177574.1 CDS reverse ] SINGLE_SPLICE_VAR { CHROM_POS_START:27951949 CHRO	BG127243	SL10418	SL10418	SL10418	SL10418		SL10418	SL10418		sgn-U238670	#Lycopersicon Combined #3 [1 EST aligned]		S	At1g74340	S	267111	S
12627350	AT5G55000	potassium channel tetramerisation domain-containing protein / pentapeptide repeat-containing protein, contains Pfam profiles PF02214: K+ channel tetramerisation domain, PF00805: Pentapeptide repeats (8 copies) [ 15240437 NP_200311.1 CDS forward ] MULTIPL	BG127162	SL10419	SL10419	SL10419	SL10419		SL10419			sgn-U220819	#Lycopersicon Combined #3 [5 ESTs aligned] arabidopsis/peptide: At5g55000.1 68412.m06196 FH protein interacting protein FIP2 (gb|AAF14550.1) (evalue: 6.6e-84, score=306.6) genbank/nr: gi|15240437|ref|NP_200311.1| FH protein interacting protein FIP2 (gb|A
12627304	AT1G65820	microsomal glutathione s-transferase, putative, similar to MGST3_HUMAN SP:O14880 [ 15218828 NP_176758.1 CDS forward ] SINGLE_SPLICE_VAR { CHROM_POS_START:24488876 CHROM_POS_END:24490345 } -=| MIDDLE_POINT:24489610 |=| CHROM_ID:1 |=| [( Arabidopsis_thalia	BG127116	SL10420	SL10420	SL10420	SL10420			SL10420		sgn-U215825	#Lycopersicon Combined #3 [18 ESTs aligned] arabidopsis/peptide: At1g65820.1 68408.m06848 microsomal glutathione s-transferase, putative similar to MGST3_HUMAN SP:O14880 (evalue: 4e-56, score=214.5) genbank/nr: gi|15218828|ref|NP_176758.1| microsomal glu
12627177	AT3G27310	expressed protein [ AT3G27310 18405313 NP_566815.1 CDS reverse ] SINGLE_SPLICE_VAR { CHROM_POS_START:10088597 CHROM_POS_END:10090314 } -=| MIDDLE_POINT:10089455 |=| CHROM_ID:3 |=| [( Arabidopsis_thaliana )] |=-	BG126989	SL10422	SL10422			SL10422
12627143	AT1G31330	photosystem I reaction center subunit III family protein, contains Pfam profile: PF02507: photosystem I reaction center subunit III [ 15221681 NP_174418.1 CDS reverse ] SINGLE_SPLICE_VAR { CHROM_POS_START:11214992 CHROM_POS_END:11215920 } -=| MIDDLE_POIN	BG126955	SL10423								sgn-U212805	#Lycopersicon Combined #3 [83 ESTs aligned] arabidopsis/peptide: At1g31330.1 68408.m03473 photosystem I subunit III precursor -related similar to photosystem I subunit III precursor GB:U08135 GI:854707 from[Hordeum vulgare] (evalue: 7.3e-79, score=290.4)
12627142	AT4G17760	expressed protein [ AT4G17760 30684177 NP_193511.2 CDS forward ] MULTIPLE_SPLICE_VAR { CHROM_POS_START:9871833 CHROM_POS_END:9873270 } -=| MIDDLE_POINT:9872551 |=| CHROM_ID:4 |=| [( Arabidopsis_thaliana )] |=-	BG126954	SL10424	SL10424			SL10424				sgn-U237067	#Lycopersicon Combined #3 [1 EST aligned]
12627134	AT3G21360	expressed protein [ AT3G21360 15232542 NP_188773.1 CDS forward ] SINGLE_SPLICE_VAR { CHROM_POS_START:7522871 CHROM_POS_END:7524042 } -=| MIDDLE_POINT:7523456 |=| CHROM_ID:3 |=| [( Arabidopsis_thaliana )] |=-	BG126946	SL10425	SL10425	SL10425	SL10425		SL10425			sgn-U240285	#Lycopersicon Combined #3 [1 EST aligned]		S	At3g21360	S	246016	S	200862	S	124044	S
12627083	AT1G03030	phosphoribulokinase/uridine kinase family protein, contains Pfam PF00485: Phosphoribulokinase / Uridine kinase family [ 42561642 NP_171802.2 CDS forward ] SINGLE_SPLICE_VAR { CHROM_POS_START:701621 CHROM_POS_END:703568 } -=| MIDDLE_POINT:702594 |=| CHROM	BG126895	SL10426								sgn-U216541	#Lycopersicon Combined #3 [5 ESTs aligned] arabidopsis/peptide: At1g03030.1 68408.m00248 expressed protein Belongs to PF|01121 Uncharacterized protein family UPF0038 containing ATP/GTP binding domain. ESTs gb|AA585719, gb|AA728503 and gb|T22272 come from
12626935	AT2G43950	expressed protein [ AT2G43950 18406405 NP_566003.1 CDS reverse ] MULTIPLE_SPLICE_VAR { CHROM_POS_START:18207629 CHROM_POS_END:18209720 } -=| MIDDLE_POINT:18208674 |=| CHROM_ID:2 |=| [( Arabidopsis_thaliana )] |=-	BG126759	SL10428	SL10428	SL10428	SL10428		SL10428	SL10428	SL10428	sgn-U213098	#Lycopersicon Combined #3 [19 ESTs aligned] arabidopsis/peptide: At2g43950.1 68409.m04938 expressed protein (evalue: 6e-115, score=411.4) genbank/nr: gi|18406405|ref|NP_566003.1| expressed protein [Arabidopsis thaliana] gi|15028229|gb|AAK76611.1| unk
12626842	AT3G20790	oxidoreductase family protein, weak similarity to SP|Q07982 Glucose--fructose oxidoreductase precursor (EC 1.1.99.28) {Zymomonas mobilis} [ 22331222 NP_188715.2 CDS forward ] SINGLE_SPLICE_VAR { CHROM_POS_START:7268808 CHROM_POS_END:7271105 } -=| MIDDLE_	BG126654	SL10429	SL10429			SL10429				sgn-U218565	#Lycopersicon Combined #3 [10 ESTs aligned] arabidopsis/peptide: At3g20790.1 68410.m02382 expressed protein (evalue: 1e-140, score=496.1) genbank/nr: gi|22331222|ref|NP_188715.2| expressed protein [Arabidopsis thaliana] gi|20260136|gb|AAM12966.1| unknown		S	At3g20790	S	246537	S	196542	S
12626443	AT5G16060	expressed protein [ AT5G16060 15237257 NP_197110.1 CDS forward ] SINGLE_SPLICE_VAR { CHROM_POS_START:5246164 CHROM_POS_END:5247212 } -=| MIDDLE_POINT:5246688 |=| CHROM_ID:5 |=| [( Arabidopsis_thaliana )] |=-	BG126255	SL10430	SL10430			SL10430				sgn-U223650	#Lycopersicon Combined #3 [4 ESTs aligned] arabidopsis/peptide: At5g16060.1 68412.m01734 expressed protein (evalue: 3.9e-35, score=144.4) genbank/nr: gi|15237257|ref|NP_197110.1| expressed protein [Arabidopsis thaliana] gi|11357574|pir||T51389 hypothetic		S	At5g16060	S			202023	S
12626389	AT1G02090	COP9 signalosome complex subunit 7ii / CSN complex subunit 7ii (CSN7) (COP15) / FUSCA protein (FUS5), FUSCA5, CSN7, COP15 [ 18378920 NP_563645.1 CDS reverse ] MULTIPLE_SPLICE_VAR { CHROM_POS_START:387479 CHROM_POS_END:389568 } -=| MIDDLE_POINT:388523 |=|	BG126201	SL10431								sgn-U225011	#Lycopersicon Combined #3 [4 ESTs aligned] arabidopsis/peptide: At1g02090.2 68408.m00120 COP9 complex subunit, FUS5 FUSCA5, CSN7, COP15; identical to FUS5 protein of the COP9 complex GI:3288823 (evalue: 3.5e-62, score=234.6) genbank/nr: gi|42571297|ref|N		S	At1g02090	S	251363	S	196990	M
12626313	AT4G28830	expressed protein [ AT4G28830 30688121 NP_194612.2 CDS forward ] SINGLE_SPLICE_VAR { CHROM_POS_START:14232496 CHROM_POS_END:14233923 } -=| MIDDLE_POINT:14233209 |=| CHROM_ID:4 |=| [( Arabidopsis_thaliana )] |=-	BG126125	SL10432	SL10432	SL10432	SL10432		SL10432	SL10432		sgn-U226609	#Lycopersicon Combined #3 [3 ESTs aligned] arabidopsis/peptide: At4g28830.1 68411.m03754 expressed protein conserved hypothetical protein AF0205, Archaeoglobus fulgidus, PIR2:E69275 (evalue: 3.9e-82, score=301.2) genbank/nr: gi|30688121|ref|NP_194612.2|		S	At4g28830	S			197009	S
12626226	AT1G50510	indigoidine synthase A family protein, similar to IndA protein (GI:7576263) (Erwinia chrysanthemi) [ 30694792 NP_564574.2 CDS forward ] SINGLE_SPLICE_VAR { CHROM_POS_START:18720246 CHROM_POS_END:18722728 } -=| MIDDLE_POINT:18721487 |=| CHROM_ID:1 |=| [(	BG126038	SL10433								sgn-U217381	#Lycopersicon Combined #3 [13 ESTs aligned] arabidopsis/peptide: At1g50510.1 68408.m05192 expressed protein (evalue: 4e-124, score=441.8) genbank/nr: gi|30694792|ref|NP_564574.2| expressed protein [Arabidopsis thaliana] gi|27754328|gb|AAO22617.1| unk		S	At1g50510	S	249203	M			126234	S
12626223	AT4G20150	expressed protein [ AT4G20150 18415447 NP_567596.1 CDS reverse ] SINGLE_SPLICE_VAR { CHROM_POS_START:10888539 CHROM_POS_END:10889510 } -=| MIDDLE_POINT:10889024 |=| CHROM_ID:4 |=| [( Arabidopsis_thaliana )] |=-	BG126035	SL10434	SL10434	SL10434	SL10434		SL10434			sgn-U219653	#Lycopersicon Combined #3 [8 ESTs aligned] arabidopsis/peptide: At4g20150.1 68411.m02692 expressed protein (evalue: 6.5e-27, score=117.1) genbank/nr: gi|7485823|pir||T05323 hypothetical protein F1C12.70 - Arabidopsis thaliana gi|2982432|emb|CAA18240.1| p		S	At4g20150	S	248857	S	197202	S	120276	S
12626133	AT4G28660	photosystem II reaction centre W (PsbW) family protein, contains Pfam profile: PF03912 photosystem II reaction centre W protein, PsbW [ 18417239 NP_567814.1 CDS forward ] SINGLE_SPLICE_VAR { CHROM_POS_START:14150014 CHROM_POS_END:14150939 } -=| MIDDLE_PO	BG125945	SL10435	SL10435			SL10435				sgn-U216767	#Lycopersicon Combined #3 [15 ESTs aligned] arabidopsis/peptide: At4g28660.1 68411.m03733 photosystem II protein W - like photosystem II protein W, Porphyra purpurea, PIR2:S73268 (evalue: 2.3e-54, score=208.8) genbank/nr: gi|7488014|pir||T10660 photosyst		S	At4g28660	S	248526	S
12626022	AT5G23060	expressed protein [ AT5G23060 15237201 NP_197697.1 CDS reverse ] SINGLE_SPLICE_VAR { CHROM_POS_START:7736763 CHROM_POS_END:7738415 } -=| MIDDLE_POINT:7737589 |=| CHROM_ID:5 |=| [( Arabidopsis_thaliana )] |=-	BG125834	SL10437	SL10437	SL10437	SL10437		SL10437	SL10437	SL10437	sgn-U215796	#Lycopersicon Combined #3 [21 ESTs aligned] arabidopsis/peptide: At5g23060.1 68412.m02473 expressed protein similar to unknown protein (emb|CAB75797.1) (evalue: 6e-133, score=471.1) genbank/nr: gi|15237201|ref|NP_197697.1| expressed protein [Arabidopsis t		S	At5g23060	S	245080	S			120167	S	3	I	3.1025
12625926	AT1G16740	ribosomal protein L20 family protein, similar to ribosomal protein L20 GI:3603025 from (Guillardia theta) [ 15219330 NP_173118.1 CDS forward ] SINGLE_SPLICE_VAR { CHROM_POS_START:5727766 CHROM_POS_END:5728943 } -=| MIDDLE_POINT:5728354 |=| CHROM_ID:1 |=|	BG125738	SL10438	SL10438	SL10438	SL10438		SL10438	SL10438		sgn-U224414	#Lycopersicon Combined #3 [4 ESTs aligned] arabidopsis/peptide: At1g16740.1 68408.m01812 ribosomal protein L20 -related similar to ribosomal protein L20 GI:3603025 from [Guillardia theta] (evalue: 1.1e-56, score=216.1) genbank/nr: gi|34910194|ref|NP_9164		S	At1g16740	S	250764	S	203605	S
12625621	AT3G12300	expressed protein [ AT3G12300 18399566 NP_566418.1 CDS reverse ] SINGLE_SPLICE_VAR { CHROM_POS_START:3921794 CHROM_POS_END:3923099 } -=| MIDDLE_POINT:3922446 |=| CHROM_ID:3 |=| [( Arabidopsis_thaliana )] |=-	BG125433	SL10439	SL10439	SL10439	SL10439			SL10439		sgn-U222111	#Lycopersicon Combined #3 [5 ESTs aligned] arabidopsis/peptide: At3g12300.1 68410.m01375 expressed protein (evalue: 5.4e-92, score=196.8) genbank/nr: gi|12322046|gb|AAG51069.1| unknown protein; 47773-46410 [Arabidopsis thaliana] gi|15795151|dbj|BAB03139.		S	At3g12300	S	265891	S			130109	S	1	I	1.092
12625486	AT1G78650	expressed protein, weak similarity to DNA polymerase delta subunit 3 (DNA polymerase delta subunit p66) (Swiss-Prot:Q15054) (Homo sapiens) [ 18412056 NP_565185.1 CDS forward ] SINGLE_SPLICE_VAR { CHROM_POS_START:29587880 CHROM_POS_END:29590401 } -=| MIDD	BG125298	SL10441	SL10441			SL10441			SL10441	sgn-U239486	#Lycopersicon Combined #3 [1 EST aligned]		S	At1g78650	S					127585	S
12625390	AT1G17330	metal-dependent phosphohydrolase HD domain-containing protein-related [ 15220978 NP_173176.1 CDS forward ] SINGLE_SPLICE_VAR { CHROM_POS_START:5929959 CHROM_POS_END:5931588 } -=| MIDDLE_POINT:5930773 |=| CHROM_ID:1 |=| [( Arabidopsis_thaliana )] |=-	BG125202	SL10443	SL10443			SL10443				sgn-U227852	#Lycopersicon Combined #3 [3 ESTs aligned] arabidopsis/peptide: At1g17330.1 68408.m01906 hypothetical protein (evalue: 1.8e-83, score=305.8) genbank/nr: gi|15220978|ref|NP_173176.1| hypothetical protein [Arabidopsis thaliana] gi|27311541|gb|AAO00736.1| u
12625220	AT3G62010	expressed protein [ AT3G62010 30695529 NP_191760.2 CDS forward ] SINGLE_SPLICE_VAR { CHROM_POS_START:22975920 CHROM_POS_END:22982124 } -=| MIDDLE_POINT:22979022 |=| CHROM_ID:3 |=| [( Arabidopsis_thaliana )] |=-	BG125032	SL10444	SL10444	SL10444	SL10444		SL10444			sgn-U220027	#Lycopersicon Combined #3 [8 ESTs aligned] arabidopsis/peptide: At3g62010.1 68410.m06435 expressed protein paladin - Mus musculus, EMBL:MMPAL (evalue: 2e-144, score=509.2) genbank/nr: gi|30695529|ref|NP_191760.2| expressed protein [Arabidopsis thaliana]		S	At3g62010	S	250862	S			127057	S	1	I	1.0399
12625212	AT4G39630	expressed protein [ AT4G39630 18420492 NP_568063.1 CDS reverse ] SINGLE_SPLICE_VAR { CHROM_POS_START:18397743 CHROM_POS_END:18399257 } -=| MIDDLE_POINT:18398500 |=| CHROM_ID:4 |=| [( Arabidopsis_thaliana )] |=-	BG125024	SL10445	SL10445	SL10445	SL10445		SL10445			sgn-U216813	#Lycopersicon Combined #3 [13 ESTs aligned] arabidopsis/peptide: At4g39630.1 68411.m05091 expressed protein (evalue: 1.1e-47, score=188) genbank/nr: gi|18420492|ref|NP_568063.1| expressed protein [Arabidopsis thaliana] (evalue: 4.1e-46, score=188)		M	At4g39630	S	261680	S			120081	S
12625140	AT1G44835	similar to 25.7 kDa protein [Cicer arietinum] (GB:CAB81546.1) [ 79319356 NP_001031149.1 CDS forward ] MULTIPLE_SPLICE_VAR { CHROM_POS_START:16942349 CHROM_POS_END:16944777 } -=| MIDDLE_POINT:16943563 |=| CHROM_ID:1 |=| [( Arabidopsis_thaliana )] |=-	BG124952	SL10446	SL10446	SL10446	SL10446		SL10446			sgn-U215517	#Lycopersicon Combined #3 [22 ESTs aligned] arabidopsis/peptide: At1g44835.1 68408.m04703 expressed protein (evalue: 5e-96, score=348.2) genbank/nr: gi|30693857|ref|NP_175105.2| expressed protein [Arabidopsis thaliana] gi|26451543|dbj|BAC42869.1| unknown		M	At1g44835	S	255224	S	197234	S
12624920	AT5G42765	expressed protein [ AT5G42765 18422250 NP_568612.1 CDS reverse ] SINGLE_SPLICE_VAR { CHROM_POS_START:17167733 CHROM_POS_END:17168869 } -=| MIDDLE_POINT:17168301 |=| CHROM_ID:5 |=| [( Arabidopsis_thaliana )] |=-	BG124732	SL10447								sgn-U220449	#Lycopersicon Combined #3 [7 ESTs aligned] arabidopsis/peptide: At5g42765.1 68412.m04700 expressed protein (evalue: 2.8e-54, score=208.4) genbank/nr: gi|21594358|gb|AAM65999.1| unknown [Arabidopsis thaliana] (evalue: 5.7e-53, score=209.1)
12624821	AT1G10520	DNA polymerase lambda (POLL), identical to DNA polymerase lambda GI:12053869 from (Arabidopsis thaliana) [ 30681747 NP_172522.2 CDS forward ] SINGLE_SPLICE_VAR { CHROM_POS_START:3465965 CHROM_POS_END:3469249 } -=| MIDDLE_POINT:3467607 |=| CHROM_ID:1 |=|	BG124633	SL10449	SL10449			SL10449				sgn-U228320	#Lycopersicon Combined #3 [2 ESTs aligned] arabidopsis/peptide: At1g10520.1 68408.m01070 DNA polymerase Beta -related similar to (emb|CAA75741) (evalue: 1e-29, score=126.7) genbank/nr: gi|30681747|ref|NP_172522.2| DNA polymerase Beta -related [Arabidopsis		S	At1g10520	S	252279	S
12624802	AT1G24450	ribonuclease III family protein, contains similarity to Swiss-Prot:P51837 ribonuclease III (EC 3.1.26.3) (RNase III) (Coxiella burnetii) [ 15221749 NP_173854.1 CDS forward ] SINGLE_SPLICE_VAR { CHROM_POS_START:8664189 CHROM_POS_END:8665065 } -=| MIDDLE_P	BG124518	SL10450	SL10450	SL10450	SL10450		SL10450			sgn-U224016	#Lycopersicon Combined #3 [4 ESTs aligned] arabidopsis/peptide: At1g24450.1 68408.m02784 ribonuclease III -related similar to ESTs emb|Z18464 and gb|AA389811 (evalue: 6.8e-41, score=164.1) genbank/nr: gi|15221749|ref|NP_173854.1| ribonuclease III -relate		S	At1g24450	S	256003	S	197584	S
12624786	AT5G49210	expressed protein [ AT5G49210 30695616 NP_851158.1 CDS forward ] MULTIPLE_SPLICE_VAR { CHROM_POS_START:19967319 CHROM_POS_END:19968690 } -=| MIDDLE_POINT:19968004 |=| CHROM_ID:5 |=| [( Arabidopsis_thaliana )] |=-	BG124502	SL10451	SL10451			SL10451				sgn-U228020	#Lycopersicon Combined #3 [3 ESTs aligned] arabidopsis/peptide: At5g49210.2 68412.m07934 expressed protein (evalue: 6.6e-29, score=124) genbank/nr: gi|18423002|ref|NP_568707.1| expressed protein [Arabidopsis thaliana] gi|30695616|ref|NP_851158.1| express		S	At5g49210	S	251356	S
12624745	AT1G72040	deoxynucleoside kinase family, contains Pfam profile: PF01712 deoxynucleoside kinase [ 22330580 NP_565032.2 CDS reverse ] SINGLE_SPLICE_VAR { CHROM_POS_START:27115821 CHROM_POS_END:27117910 } -=| MIDDLE_POINT:27116865 |=| CHROM_ID:1 |=| [( Arabidopsis_th	BG124461	SL10452								sgn-U216638	#Lycopersicon Combined #3 [16 ESTs aligned] arabidopsis/peptide: At1g72040.1 68408.m07642 deoxyguanosine kinase -related similar to deoxyguanosine kinase [Homo sapiens] GI:1480198 (evalue: 7e-180, score=627.5) genbank/nr: gi|33325043|gb|AAQ08181.1|
12624639	AT4G24090	expressed protein [ AT4G24090 30686406 NP_194140.2 CDS forward ] SINGLE_SPLICE_VAR { CHROM_POS_START:12512752 CHROM_POS_END:12514477 } -=| MIDDLE_POINT:12513614 |=| CHROM_ID:4 |=| [( Arabidopsis_thaliana )] |=-	BG124451	SL10453	SL10453			SL10453				sgn-U222995	#Lycopersicon Combined #3 [3 ESTs aligned] arabidopsis/peptide: At4g24090.1 68411.m03154 expressed protein (evalue: 1.3e-44, score=176.8) genbank/nr: gi|28393641|gb|AAO42239.1| unknown protein [Arabidopsis thaliana] (evalue: 5e-43, score=176.8)
12624566	AT2G13440	glucose-inhibited division family A protein, similar to GidA from Pseudomonas syringae (GI:10764670) [ 15225046 NP_178974.1 CDS reverse ] SINGLE_SPLICE_VAR { CHROM_POS_START:5600352 CHROM_POS_END:5605378 } -=| MIDDLE_POINT:5602865 |=| CHROM_ID:2 |=| [( A	BG124378	SL10454	SL10454	SL10454	SL10454		SL10454				no_hits_found
12624507	AT2G25605	expressed protein [ AT2G25605 30682820 NP_850062.1 CDS forward ] SINGLE_SPLICE_VAR { CHROM_POS_START:10906619 CHROM_POS_END:10907953 } -=| MIDDLE_POINT:10907286 |=| CHROM_ID:2 |=| [( Arabidopsis_thaliana )] |=-	BG124319	SL10455								sgn-U218451	#Lycopersicon Combined #3 [7 ESTs aligned] arabidopsis/peptide: At2g25605.1 68409.m02781 expressed protein (evalue: 1.1e-79, score=293.1) genbank/nr: gi|30682820|ref|NP_850062.1| expressed protein [Arabidopsis thaliana] (evalue: 3.9e-78, score=293.1)
12624354	AT5G22110	DNA polymerase epsilon subunit B family, contains Pfam profile: PF04042 DNA polymerase epsilon subunit B [ 22326966 NP_680197.1 CDS reverse ] SINGLE_SPLICE_VAR { CHROM_POS_START:7331074 CHROM_POS_END:7334181 } -=| MIDDLE_POINT:7332627 |=| CHROM_ID:5 |=|	BG124166	SL10458	SL10458	SL10458	SL10458		SL10458			sgn-U228138	#Lycopersicon Combined #3 [2 ESTs aligned] arabidopsis/peptide: At5g22110.1 68412.m02359 DNA polymerase epsilon subunit B-related temporary automated functional assignment (evalue: 8.2e-94, score=340.1) genbank/nr: gi|13374870|emb|CAC34504.1| DNA polymer
12624125	AT1G50710	expressed protein [ AT1G50710 30694827 NP_175486.2 CDS reverse ] SINGLE_SPLICE_VAR { CHROM_POS_START:18788387 CHROM_POS_END:18791283 } -=| MIDDLE_POINT:18789835 |=| CHROM_ID:1 |=| [( Arabidopsis_thaliana )] |=-	BG123937	SL10461	SL10461			SL10461				sgn-U223749	#Lycopersicon Combined #3 [4 ESTs aligned] arabidopsis/peptide: At1g50710.1 68408.m05229 expressed protein (evalue: 4.1e-75, score=277.7) genbank/nr: gi|25373260|pir||H96543 unknown protein [imported] - Arabidopsis thaliana gi|12322339|gb|AAG51195.1| unk		S	At1g50710	S	255801	S	201682	S	121692	S
12624084	AT1G18060	expressed protein [ AT1G18060 18394569 NP_564046.1 CDS reverse ] SINGLE_SPLICE_VAR { CHROM_POS_START:6212058 CHROM_POS_END:6213307 } -=| MIDDLE_POINT:6212682 |=| CHROM_ID:1 |=| [( Arabidopsis_thaliana )] |=-	BG123896	SL10462	SL10462	SL10462		SL10462				sgn-U219118	#Lycopersicon Combined #3 [8 ESTs aligned] arabidopsis/peptide: At1g18060.1 68408.m02017 expressed protein (evalue: 5.1e-69, score=258.1) genbank/nr: gi|9719721|gb|AAF97823.1| ESTs gb|AI998082, gb|AV440637, gb|AV442187, gb|AV526496 come from this gene. [
12623970	AT2G21790	ribonucleoside-diphosphate reductase small chain, putative / ribonucleotide reductase, putative, similar to ribonucleotide reductase GI:4151068 from (Nicotiana tabacum) [ 15227096 NP_179770.1 CDS forward ] SINGLE_SPLICE_VAR { CHROM_POS_START:9300609	BG123782	SL10463	SL10463			SL10463				sgn-U239197	#Lycopersicon Combined #3 [1 EST aligned]
12623941	AT5G64160	expressed protein [ AT5G64160 18424795 NP_568986.1 CDS forward ] SINGLE_SPLICE_VAR { CHROM_POS_START:25688167 CHROM_POS_END:25689544 } -=| MIDDLE_POINT:25688855 |=| CHROM_ID:5 |=| [( Arabidopsis_thaliana )] |=-	BG123753	SL10464	SL10464	SL10464	SL10464		SL10464	SL10464		sgn-U221917	#Lycopersicon Combined #3 [6 ESTs aligned] arabidopsis/peptide: At5g64160.1 68412.m07289 expressed protein (evalue: 1.2e-49, score=193.7) genbank/nr: gi|18424795|ref|NP_568986.1| expressed protein [Arabidopsis thaliana] gi|14335086|gb|AAK59822.1| AT5g641		S	At5g64160	S	252154	S	200711	S	122147	S
12623860	AT5G55940	expressed protein, contains Pfam PF03665: Uncharacterised protein family (UPF0172) [ 18423805 NP_568832.1 CDS reverse ] SINGLE_SPLICE_VAR { CHROM_POS_START:22673482 CHROM_POS_END:22675120 } -=| MIDDLE_POINT:22674301 |=| CHROM_ID:5 |=| [( Arabidopsis_thal	BG123672	SL10465								sgn-U216519	#Lycopersicon Combined #3 [16 ESTs aligned] arabidopsis/peptide: At5g55940.1 68412.m06315 expressed protein (evalue: 9.4e-71, score=263.8) genbank/nr: gi|18423805|ref|NP_568832.1| expressed protein [Arabidopsis thaliana] gi|18202899|sp|Q9FG71|U172_ARATH		M	At5g55940	S	250267	S			120699	S
12623836	AT2G16860	GCIP-interacting family protein, similar to GCIP-interacting protein mp29 (GI:27372623) (Mus musculus) [ 18398236 NP_565396.1 CDS reverse ] SINGLE_SPLICE_VAR { CHROM_POS_START:7311221 CHROM_POS_END:7313041 } -=| MIDDLE_POINT:7312131 |=| CHROM_ID:2 |=| [(	BG123648	SL10466	SL10466			SL10466				sgn-U224881	#Lycopersicon Combined #3 [4 ESTs aligned] arabidopsis/peptide: At2g16860.1 68409.m01746 expressed protein (evalue: 1.2e-65, score=246.1) genbank/nr: gi|18398236|ref|NP_565396.1| expressed protein [Arabidopsis thaliana] gi|20197279|gb|AAC64217.2| Express		S	At2g16860	S	249084	S			124964	S
12623769	AT2G20420	succinyl-CoA ligase (GDP-forming) beta-chain, mitochondrial, putative / succinyl-CoA synthetase, beta chain, putative / SCS-beta, putative, identical to SP|O82662 Succinyl-CoA ligase (GDP-forming) beta-chain, mitochondrial precursor (EC 6.2.1.4) (Succinyl	BG123581	SL10467	SL10467	SL10467	SL10467		SL10467			sgn-U214616	#Lycopersicon Combined #3 [33 ESTs aligned] arabidopsis/peptide: At2g20420.1 68409.m02166 succinyl-CoA ligase beta subunit (evalue: 0, score=699.5) genbank/nr: gi|27803873|gb|AAO22150.1| succinyl CoA ligase beta subunit [Lycopersicon esculentum] (evalue:		M	At2g20420	S	244425	S	196591	S	119555	M
12623687	AT1G76200	expressed protein [ AT1G76200 18411047 NP_565128.1 CDS forward ] SINGLE_SPLICE_VAR { CHROM_POS_START:28598245 CHROM_POS_END:28598874 } -=| MIDDLE_POINT:28598559 |=| CHROM_ID:1 |=| [( Arabidopsis_thaliana )] |=-	BG123509	SL10468	SL10468	SL10468	SL10468		SL10468	SL10468		sgn-U217148	#Lycopersicon Combined #3 [14 ESTs aligned] arabidopsis/peptide: At1g76200.1 68408.m08125 expressed protein (evalue: 1.7e-26, score=115.5) genbank/nr: gi|18411047|ref|NP_565128.1| expressed protein [Arabidopsis thaliana] gi|21554093|gb|AAM63174.1| unknow
12623613	AT5G13100	expressed protein [ AT5G13100 15240006 NP_196814.1 CDS forward ] SINGLE_SPLICE_VAR { CHROM_POS_START:4156792 CHROM_POS_END:4158238 } -=| MIDDLE_POINT:4157515 |=| CHROM_ID:5 |=| [( Arabidopsis_thaliana )] |=-	BG123425	SL10469	SL10469	SL10469	SL10469		SL10469	SL10469		sgn-U237087	#Lycopersicon Combined #3 [1 EST aligned]
12623512	AT4G32260	ATP synthase family, contains Pfam profile: PF00430 ATP synthase B/B' CF(0) [ 15236722 NP_194953.1 CDS reverse ] SINGLE_SPLICE_VAR { CHROM_POS_START:15573865 CHROM_POS_END:15574592 } -=| MIDDLE_POINT:15574228 |=| CHROM_ID:4 |=| [( Arabidopsis_thaliana )]	BG123324	SL10470	SL10470	SL10470	SL10470		SL10470			sgn-U213990	#Lycopersicon Combined #3 [45 ESTs aligned] arabidopsis/peptide: At4g32260.1 68411.m04179 H+-transporting ATP synthase chain 9 - like protein H+-transporting ATP synthase, Spinacia oleracea, PIR2:S34473 (evalue: 2.7e-47, score=185.7) genbank/nr: gi|46159		M	At4g32260	S	245308	S	200774	S	122658	S
12623441	AT1G80190	expressed protein [ AT1G80190 15220076 NP_178136.1 CDS forward ] SINGLE_SPLICE_VAR { CHROM_POS_START:30164368 CHROM_POS_END:30166007 } -=| MIDDLE_POINT:30165187 |=| CHROM_ID:1 |=| [( Arabidopsis_thaliana )] |=-	BG123253	SL10471	SL10471	SL10471	SL10471		SL10471			sgn-U221991	#Lycopersicon Combined #3 [4 ESTs aligned] arabidopsis/peptide: At1g80190.1 68408.m08595 hypothetical protein (evalue: 8e-53, score=204.5) genbank/nr: gi|15220076|ref|NP_178136.1| hypothetical protein [Arabidopsis thaliana] gi|25406641|pir||F96833 h
11388420	AT4G32690	2-on-2 hemoglobin (GLB3), identical to 2-on-2 hemoglobin (GLB3) GI:14165163 from (Arabidopsis thaliana) [ 18418064 NP_567901.1 CDS forward ] SINGLE_SPLICE_VAR { CHROM_POS_START:15765491 CHROM_POS_END:15766867 } -=| MIDDLE_POINT:15766179 |=| CHROM_ID:4 |=	AW036344	SL10472
11387689	AT5G16810	expressed protein [ AT5G16810 30686026 NP_197183.2 CDS reverse ] SINGLE_SPLICE_VAR { CHROM_POS_START:5526863 CHROM_POS_END:5529881 } -=| MIDDLE_POINT:5528372 |=| CHROM_ID:5 |=| [( Arabidopsis_thaliana )] |=-	BE435305	SL10474	SL10474			SL10474				sgn-U217916	#Lycopersicon Combined #3 [2 ESTs aligned] arabidopsis/peptide: At5g16810.1 68412.m01814 expressed protein (evalue: 6.9e-81, score=290.4) genbank/nr: gi|30686026|ref|NP_197183.2| expressed protein [Arabidopsis thaliana] gi|26452850|dbj|BAC43504.1| unknow
10943894	AT3G26360	ribosomal protein-related, similar to SP|Q9Z3S4 30S ribosomal protein S21 {Rhizobium meliloti} [ 15231548 NP_189267.1 CDS reverse ] SINGLE_SPLICE_VAR { CHROM_POS_START:9656519 CHROM_POS_END:9657610 } -=| MIDDLE_POINT:9657064 |=| CHROM_ID:3 |=| [( Arabido	BF114204	SL10475	SL10475			SL10475				sgn-U226663	#Lycopersicon Combined #3 [3 ESTs aligned] arabidopsis/peptide: At3g26360.1 68410.m03011 hypothetical protein (evalue: 4.7e-26, score=114) genbank/nr: gi|9294294|dbj|BAB02196.1| gene_id:F20C19.8~unknown protein [Arabidopsis thaliana] (evalue: 1.5e-24, sc		S	At3g26360	S			202818	S	129369	S
10943824	AT1G24340	similar to phenol 2-monooxygenase like FAD dependent oxidoreductase of plant origin in apicomplexans [Cryptosporidium parvum] (GB:EAK89698.1) [ 79351534 NP_173844.2 CDS forward ] SINGLE_SPLICE_VAR { CHROM_POS_START:8635405 CHROM_POS_END:8638855 } -=|	BF114134	SL10476	SL10476			SL10476				sgn-U226798	#Lycopersicon Combined #3 [3 ESTs aligned] arabidopsis/peptide: At1g24340.1 68408.m02774 monooxygenase family similar to polyketide hydroxylases from several bacterial species; contains Pfam:PF01360 [Monooxygenase] (evalue: 5.8e-60, score=227.3) genbank/		S	At1g24340	S			203258	S
10943553	AT5G09310	expressed protein [ AT5G09310 15242387 NP_196493.1 CDS reverse ] SINGLE_SPLICE_VAR { CHROM_POS_START:2887404 CHROM_POS_END:2888502 } -=| MIDDLE_POINT:2887953 |=| CHROM_ID:5 |=| [( Arabidopsis_thaliana )] |=-	BF113863	SL10477								sgn-U230508	#Lycopersicon Combined #3 [2 ESTs aligned] arabidopsis/peptide: At5g09310.1 68412.m00995 expressed protein (evalue: 3.9e-44, score=174.5) genbank/nr: gi|15242387|ref|NP_196493.1| expressed protein [Arabidopsis thaliana] gi|37081813|sp|Q9FY84|PEN2_ARATH G		S	At5g09310	S	265453	S
10943449	AT5G44710	expressed protein, similar to unknown protein (ref|NP_011731.1) [ 30694589 NP_199284.2 CDS forward ] SINGLE_SPLICE_VAR { CHROM_POS_START:18058848 CHROM_POS_END:18059549 } -=| MIDDLE_POINT:18059198 |=| CHROM_ID:5 |=| [( Arabidopsis_thaliana )] |=-	BF113759	SL10478	SL10478			SL10478				sgn-U224358	#Lycopersicon Combined #3 [2 ESTs aligned] arabidopsis/peptide: At5g44710.1 68412.m04939 expressed protein similar to unknown protein (ref|NP_011731.1) (evalue: 9.7e-26, score=113.2) genbank/nr: gi|30694589|ref|NP_199284.2| expressed protein [Arabidopsis
10943176	AT5G49010	DNA replication protein-related, similar to Sld5 (Xenopus laevis) GI:29365477 [ 30695589 NP_199712.2 CDS forward ] SINGLE_SPLICE_VAR { CHROM_POS_START:19883690 CHROM_POS_END:19885300 } -=| MIDDLE_POINT:19884495 |=| CHROM_ID:5 |=| [( Arabidopsis_thaliana	BF113486	SL10479	SL10479	SL10479	SL10479		SL10479			sgn-U226377	#Lycopersicon Combined #3 [3 ESTs aligned] arabidopsis/peptide: At5g49010.1 68412.m05468 expressed protein (evalue: 3.4e-67, score=252.3) genbank/nr: gi|30695589|ref|NP_199712.2| expressed protein [Arabidopsis thaliana] gi|34146798|gb|AAQ62407.1| At5g490		S	At5g49010	S	252749	S	203135	S
10942833	AT3G54690	sugar isomerase (SIS) domain-containing protein / CBS domain-containing protein, similar to SP|Q47334 Polysialic acid capsule expression protein kpsF {Escherichia coli} [ 15232565 NP_191029.1 CDS forward ] SINGLE_SPLICE_VAR { CHROM_POS_START:20257564 CHR	BF113143	SL10480	SL10480	SL10480	SL10480		SL10480	SL10480		sgn-U220719	#Lycopersicon Combined #3 [7 ESTs aligned] arabidopsis/peptide: At3g54690.1 68410.m05597 sugar isomerase (SIS) domain-containing protein similar to SP|Q47334 Polysialic acid capsule expression protein kpsF {Escherichia coli}; contains Pfam profiles PF0138		S	At3g54690	S	246601	S	203674	S	124585	S
10942633	AT5G44450	expressed protein, contains Pfam profile PF05891: Eukaryotic protein of unknown function (DUF858) [ 42568315 NP_199258.2 CDS reverse ] SINGLE_SPLICE_VAR { CHROM_POS_START:17931587 CHROM_POS_END:17933070 } -=| MIDDLE_POINT:17932328 |=| CHROM_ID:5 |=| [( A	BF113023	SL10481								sgn-U221939	#Lycopersicon Combined #3 [4 ESTs aligned] arabidopsis/peptide: At5g44450.1 68412.m04910 expressed protein (evalue: 2.2e-49, score=191.8) genbank/nr: gi|42568315|ref|NP_199258.2| expressed protein [Arabidopsis thaliana] (evalue: 7.4e-48, score=191.8)
10942565	AT1G67620	expressed protein, contains Pfam domain PF02410: Domain of unknown function DUF143 [ 18408812 NP_564901.1 CDS forward ] SINGLE_SPLICE_VAR { CHROM_POS_START:25344248 CHROM_POS_END:25345433 } -=| MIDDLE_POINT:25344840 |=| CHROM_ID:1 |=| [( Arabidopsis_thal	BF112875	SL10482	SL10482	SL10482	SL10482		SL10482
10942442	AT2G44420	protein N-terminal asparagine amidohydrolase family protein, similar to Protein N-terminal asparagine amidohydrolase (EC 3.5.1.-) (Protein NH2-terminal asparagine deamidase) (NTN-amidase) (PNAD) (Protein NH2- terminal asparagine amidohydrolase) (PNAA) (Sw	BF112752	SL10483	SL10483	SL10483	SL10483		SL10483			sgn-U222972	#Lycopersicon Combined #3 [5 ESTs aligned] arabidopsis/peptide: At2g44420.1 68409.m04991 expressed protein (evalue: 8.3e-86, score=313.5) genbank/nr: gi|21554202|gb|AAM63281.1| unknown [Arabidopsis thaliana] (evalue: 3e-84, score=313.5)
10942335	AT3G15160	expressed protein [ AT3G15160 22331098 NP_188134.2 CDS forward ] SINGLE_SPLICE_VAR { CHROM_POS_START:5104589 CHROM_POS_END:5108286 } -=| MIDDLE_POINT:5106437 |=| CHROM_ID:3 |=| [( Arabidopsis_thaliana )] |=-	BF112645	SL10484	SL10484			SL10484				sgn-U222189	#Lycopersicon Combined #3 [5 ESTs aligned] arabidopsis/peptide: At3g15160.1 68410.m01721 expressed protein (evalue: 8.8e-84, score=307) genbank/nr: gi|20465414|gb|AAM20131.1| unknown protein [Arabidopsis thaliana] (evalue: 3.3e-82, score=307)
10942115	AT1G64790	translational activator family protein, similar to HsGCN1 (Homo sapiens) GI:2282576 [ 42562949 NP_176659.2 CDS reverse ] SINGLE_SPLICE_VAR { CHROM_POS_START:24068895 CHROM_POS_END:24085571 } -=| MIDDLE_POINT:24077233 |=| CHROM_ID:1 |=| [( Arabidopsi	BF112425	SL10485	SL10485	SL10485	SL10485		SL10485			sgn-U242757	#Lycopersicon Combined #3 [1 EST aligned]
10942064	AT2G36810	expressed protein [ AT2G36810 15228038 NP_181219.1 CDS reverse ] SINGLE_SPLICE_VAR { CHROM_POS_START:15432818 CHROM_POS_END:15443960 } -=| MIDDLE_POINT:15438389 |=| CHROM_ID:2 |=| [( Arabidopsis_thaliana )] |=-	BF112374	SL10486	SL10486			SL10486				sgn-U234874	#Lycopersicon Combined #3 [1 EST aligned]
10903841	AT5G15750	RNA-binding S4 domain-containing protein, 40S RIBOSOMAL PROTEINs - different species [ 18417773 NP_568321.1 CDS forward ] SINGLE_SPLICE_VAR { CHROM_POS_START:5141452 CHROM_POS_END:5142704 } -=| MIDDLE_POINT:5142078 |=| CHROM_ID:5 |=| [( Arabidopsis_thali	BF098131	SL10487	SL10487	SL10487	SL10487		SL10487	SL10487	SL10487	sgn-U230420	#Lycopersicon Combined #3 [2 ESTs aligned] arabidopsis/peptide: At5g15750.1 68412.m01702 ribosomal protein S4/S9 related 40S RIBOSOMAL PROTEINs - different species (evalue: 8.9e-71, score=263.1) genbank/nr: gi|18417773|ref|NP_568321.1| ribosomal protein
10903751	AT5G23520	expressed protein [ AT5G23520 15237781 NP_197743.1 CDS reverse ] SINGLE_SPLICE_VAR { CHROM_POS_START:7929594 CHROM_POS_END:7931299 } -=| MIDDLE_POINT:7930446 |=| CHROM_ID:5 |=| [( Arabidopsis_thaliana )] |=-	BF098041	SL10488	SL10488			SL10488				sgn-U222031	#Lycopersicon Combined #3 [4 ESTs aligned] arabidopsis/peptide: At5g23520.1 68412.m02529 hypothetical protein (evalue: 1.7e-51, score=199.9) genbank/nr: gi|15237781|ref|NP_197743.1| hypothetical protein [Arabidopsis thaliana] gi|8809708|dbj|BAA97249.1| g		M	At5g23520	S	256491	S			129219	S
10903395	AT3G27890	NADPH-dependent FMN reductase family protein, contains Pfam profile: PF03358 NADPH-dependent FMN reductase [ 15232856 NP_189427.1 CDS reverse ] SINGLE_SPLICE_VAR { CHROM_POS_START:10352044 CHROM_POS_END:10353175 } -=| MIDDLE_POINT:10352609 |=| CHROM_ID:3	BF097685	SL10489	SL10489	SL10489	SL10489		SL10489	SL10489		sgn-U215934	#Lycopersicon Combined #3 [7 ESTs aligned] arabidopsis/peptide: At3g27890.1 68410.m03191 NADPH:quinone oxidoreductase (NQR) nearly identical to NADPH:quinone oxidoreductase (NQR) GB:AF145234 [Arabidopsis thaliana] (evalue: 8.7e-67, score=250.4) genbank/n
10903207	AT2G32500	expressed protein [ AT2G32500 30685321 NP_180809.2 CDS reverse ] SINGLE_SPLICE_VAR { CHROM_POS_START:13802448 CHROM_POS_END:13804197 } -=| MIDDLE_POINT:13803322 |=| CHROM_ID:2 |=| [( Arabidopsis_thaliana )] |=-	BF097497	SL10490	SL10490			SL10490				sgn-U236257	#Lycopersicon Combined #3 [1 EST aligned]
10902940	AT4G25330	expressed protein [ AT4G25330 30686844 NP_194263.2 CDS forward ] SINGLE_SPLICE_VAR { CHROM_POS_START:12957844 CHROM_POS_END:12958693 } -=| MIDDLE_POINT:12958268 |=| CHROM_ID:4 |=| [( Arabidopsis_thaliana )] |=-	BF097230	SL10493	SL10493	SL10493	SL10493		SL10493	SL10493
10902889	AT1G16040	expressed protein, similar To Phosphatidylinositol-glycan biosynthesis, class F protein (PIG-F). (Mouse) (SP:O09101) (Mus musculus) [ 30684686 NP_173056.2 CDS forward ] SINGLE_SPLICE_VAR { CHROM_POS_START:5504741 CHROM_POS_END:5506450 } -=| MIDDLE_POINT:	BF097179	SL10494	SL10494	SL10494	SL10494		SL10494		SL10494	sgn-U223620	#Lycopersicon Combined #3 [4 ESTs aligned] arabidopsis/peptide: At1g16040.1 68408.m01736 expressed protein (evalue: 9.8e-30, score=127.1) genbank/nr: gi|30684686|ref|NP_173056.2| expressed protein [Arabidopsis thaliana] gi|26452689|dbj|BAC43427.1| unknow		S	At1g16040	S	253036	S	200424	S
10902822	AT5G51290	ceramide kinase-related, contains weak similarity to ceramide kinases (GI:21624342) (Mus musculus) [ 42568457 NP_568756.2 CDS reverse ] SINGLE_SPLICE_VAR { CHROM_POS_START:20861478 CHROM_POS_END:20865383 } -=| MIDDLE_POINT:20863430 |=| CHROM_ID:5 |=| [(	BF097112	SL10495	SL10495	SL10495	SL10495		SL10495	SL10495		sgn-U242938	#Lycopersicon Combined #3 [1 EST aligned]
10806075	AT1G08500	plastocyanin-like domain-containing protein [ AT1G08500 18390905 NP_563820.1 CDS forward ] SINGLE_SPLICE_VAR { CHROM_POS_START:2689113 CHROM_POS_END:2689884 } -=| MIDDLE_POINT:2689498 |=| CHROM_ID:1 |=| [( Arabidopsis_thaliana )] |=-	BF052179	SL10498	SL10498	SL10498	SL10498		SL10498	SL10498		sgn-U221613	#Lycopersicon Combined #3 [6 ESTs aligned] arabidopsis/peptide: At1g08500.1 68408.m00848 plastocyanin-like domain containing protein (evalue: 2.2e-23, score=106.3) genbank/nr: gi|34903388|ref|NP_913041.1| hypothetical protein~similar to Arabidopsis thali		S	At1g08500	S	258911	M	198802	S	122818	S
10805539	AT2G26210	ankyrin repeat family protein, contains ankyrin repeats, Pfam:PF00023 [ 30683047 NP_850076.1 CDS forward ] SINGLE_SPLICE_VAR { CHROM_POS_START:11164732 CHROM_POS_END:11166094 } -=| MIDDLE_POINT:11165413 |=| CHROM_ID:2 |=| [( Arabidopsis_thaliana )] |=-	BF051643	SL10499								sgn-U214821	#Lycopersicon Combined #3 [9 ESTs aligned] arabidopsis/peptide: At2g26210.1 68409.m02853 expressed protein (evalue: 6e-36, score=148.3) genbank/nr: gi|33146872|dbj|BAC79870.1| unknown protein [Oryza sativa (japonica cultivar-group)] gi|33146876|dbj|BAC79		M	At2g26210	S	246277	S	202466	S	120245	S
10805538	AT4G12230	esterase/lipase/thioesterase family protein, low similarity to 2-hydroxy-6-ketonona-2,4-dienedoic acid hydrolase [ 15234483 NP_192960.1 CDS forward ] SINGLE_SPLICE_VAR { CHROM_POS_START:7284639 CHROM_POS_END:7287342 } -=| MIDDLE_POINT:7285990 |=| CHROM_I	BF051642	SL10500	SL10500			SL10500				sgn-U225001	#Lycopersicon Combined #3 [4 ESTs aligned] arabidopsis/peptide: At4g12230.1 68411.m01753 esterase/lipase/thioesterase family low similarity to 2-hydroxy-6-ketonona-2,4-dienedoic acid hydrolase; OhpC [Rhodococcus sp.] GI:8926386; contains Interpro entry IP		S	At4g12230	S	250460	M	204269	S			8	I	8.0638
10805372	AT1G71696	carboxypeptidase D, putative, similar to carboxypeptidase D (Anas platyrhynchos) gi|2789654|gb|AAB96915 [ 42572071 NP_974126.1 CDS forward ] MULTIPLE_SPLICE_VAR { CHROM_POS_START:26970658 CHROM_POS_END:26974026 } -=| MIDDLE_POINT:26972342 |=| CHROM_ID:1	BF051476	SL10502								sgn-U231687	#Lycopersicon Combined #3 [2 ESTs aligned] arabidopsis/peptide: At1g71696.2 68414.m08283 carboxypeptidase D, putative similar to carboxypeptidase D [Anas platyrhynchos] gi|2789654|gb|AAB96915 (evalue: 2.3e-46, score=181.8) genbank/nr: gi|42572071|ref|NP_		S	At1g71696	S	257755	S	202015	S
10805205	AT1G60600	UbiA prenyltransferase family protein, contains Pfam profile PF01040: UbiA prenyltransferase family [ 30696438 NP_176259.2 CDS reverse ] SINGLE_SPLICE_VAR { CHROM_POS_START:22328472 CHROM_POS_END:22330060 } -=| MIDDLE_POINT:22329266 |=| CHROM_ID:1 |=| [(	BF051309	SL10503	SL10503			SL10503				sgn-U221040	#Lycopersicon Combined #3 [4 ESTs aligned] arabidopsis/peptide: At1g60600.1 68408.m06257 UbiA prenyltransferase family contains Pfam profile PF01040: UbiA prenyltransferase family (evalue: 5.8e-22, score=70.09) genbank/nr: gi|34902446|ref|NP_912569.1| Hy
10805124	AT3G27670	expressed protein [ AT3G27670 42565251 NP_189404.2 CDS forward ] SINGLE_SPLICE_VAR { CHROM_POS_START:10246575 CHROM_POS_END:10254395 } -=| MIDDLE_POINT:10250485 |=| CHROM_ID:3 |=| [( Arabidopsis_thaliana )] |=-	BF051228	SL10504	SL10504			SL10504				sgn-U238318	#Lycopersicon Combined #3 [1 EST aligned]
10805091	AT1G59600	expressed protein, similar to B-lymphocyte antigen precursor (B-lymphocyte surface antigen) (721P) (Protein XE7) (Swiss-Prot:Q02040) (Homo sapiens) [ 18406392 NP_564748.1 CDS reverse ] SINGLE_SPLICE_VAR { CHROM_POS_START:21893592 CHROM_POS_END:21895575 }	BF051195	SL10505	SL10505			SL10505				sgn-U238106	#Lycopersicon Combined #3 [1 EST aligned]		S	At1g59600	S	248618	S
10804869	AT3G51100	expressed protein [ AT3G51100 15230397 NP_190679.1 CDS reverse ] MULTIPLE_SPLICE_VAR { CHROM_POS_START:18991511 CHROM_POS_END:18993154 } -=| MIDDLE_POINT:18992332 |=| CHROM_ID:3 |=| [( Arabidopsis_thaliana )] |=-	BF050973	SL10506	SL10506	SL10506	SL10506		SL10506	SL10506		sgn-U218880	#Lycopersicon Combined #3 [9 ESTs aligned] arabidopsis/peptide: At3g51100.1 68410.m05184 expressed protein (evalue: 2.9e-44, score=176) genbank/nr: gi|15230397|ref|NP_190679.1| expressed protein [Arabidopsis thaliana] gi|11285592|pir||T45741 hypothetical
10804582	AT5G07960	expressed protein, contains Pfam PF03669: Uncharacterised protein family (UPF0139) [ 15241477 NP_196413.1 CDS forward ] SINGLE_SPLICE_VAR { CHROM_POS_START:2542351 CHROM_POS_END:2543254 } -=| MIDDLE_POINT:2542802 |=| CHROM_ID:5 |=| [( Arabidopsis_thalian	BF050686	SL10507	SL10507			SL10507				sgn-U214555	#Lycopersicon Combined #3 [34 ESTs aligned] arabidopsis/peptide: At5g07960.1 68412.m00858 expressed protein PTD008, Homo sapiens, EMBL:AF078861 (evalue: 1.1e-40, score=162.9) genbank/nr: gi|15241477|ref|NP_196413.1| expressed protein [Arabidopsis thalian		S	At5g07960	S	246684	S	201451	S	127579	S
10804479	AT5G63540	expressed protein, similar to expressed protein [Arabidopsis thaliana] (TAIR:At5g19950.2) [ 79546822 NP_201159.2 CDS reverse ] SINGLE_SPLICE_VAR { CHROM_POS_START:25458259 CHROM_POS_END:25461599 } -=| MIDDLE_POINT:25459929 |=| CHROM_ID:5 |=| [( Arabidops	BF050583	SL10508	SL10508	SL10508		SL10508
10804436	AT2G38020	vacuoleless1 (VCL1), contains Pfam profiles: PF04841 Vps16, N-terminal region, PF04840: Vps16, C-terminal region [ 18404619 NP_565879.1 CDS reverse ] SINGLE_SPLICE_VAR { CHROM_POS_START:15917176 CHROM_POS_END:15921268 } -=| MIDDLE_POINT:15919222 |=|	BF050540	SL10509	SL10509			SL10509				sgn-U222400	#Lycopersicon Combined #3 [5 ESTs aligned] arabidopsis/peptide: At2g38020.1 68409.m04223 vacuolar protein -related sorting-associated protein (evalue: 2.8e-82, score=302.4) genbank/nr: gi|18404619|ref|NP_565879.1| vacuolar protein -related sorting-associ
10804277	AT5G66180	similar to NOL1/NOP2/sun family protein [Arabidopsis thaliana] (TAIR:At1g06560.1) [ 79547453 NP_201419.2 CDS forward ] MULTIPLE_SPLICE_VAR { CHROM_POS_START:26466178 CHROM_POS_END:26468145 } -=| MIDDLE_POINT:26467161 |=| CHROM_ID:5 |=| [( Arabidopsis_tha	BF050381	SL10510	SL10510	SL10510	SL10510		SL10510	SL10510		sgn-U226014	#Lycopersicon Combined #3 [3 ESTs aligned] arabidopsis/peptide: At5g66180.1 68412.m07542 hypothetical protein contains similarity to nucleolar protein (evalue: 6.4e-44, score=174.1) genbank/nr: gi|45773930|gb|AAS76769.1| At5g66180 [Arabidopsis thaliana]		M	At5g66180	S	254803	S	199662	S	131735	S
9508886	AT5G22100	RNA cyclase family protein, contains Pfam profiles: PF01137 RNA 3'-terminal phosphate cyclase, PF05189 RNA 3-prime-terminal phosphate cyclase (RTC) [ 22326964 NP_680196.1 CDS forward ] SINGLE_SPLICE_VAR { CHROM_POS_START:7329018 CHROM_POS_END:7330721 } -	BE463043	SL10511	SL10511	SL10511	SL10511		SL10511			sgn-U238774	#Lycopersicon Combined #3 [1 EST aligned]
9508877	AT4G23330	eukaryotic translation initiation factor-related, contains weak similarity to Swiss-Prot:Q9LD55 eukaryotic translation initiation factor 3 subunit 10 (eIF-3 theta) (Eukaryotic translation initiation factor 3 large subunit) (eIF3a) (p114) (Arabidopsis thal	BE463034	SL10512	SL10512			SL10512				sgn-U221777	#Lycopersicon Combined #3 [5 ESTs aligned] arabidopsis/peptide: At4g23330.1 68411.m03071 hypothetical protein (evalue: 7.4e-28, score=120.6) genbank/nr: gi|34395335|dbj|BAC84361.1| unknown protein [Oryza sativa (japonica cultivar-group)] (evalue: 4.8e-33
9508777	AT4G33100	expressed protein, contains Pfam PF05254: Uncharacterised protein family (UPF0203) [ 15234070 NP_195036.1 CDS forward ] SINGLE_SPLICE_VAR { CHROM_POS_START:15971704 CHROM_POS_END:15972345 } -=| MIDDLE_POINT:15972024 |=| CHROM_ID:4 |=| [( Arabidopsis_thal	BE463006	SL10513	SL10513			SL10513				sgn-U230659	#Lycopersicon Combined #3 [2 ESTs aligned] arabidopsis/peptide: At4g33100.1 68411.m04285 hypothetical protein various predicted proteins (evalue: 1.4e-27, score=119) genbank/nr: gi|15234070|ref|NP_195036.1| hypothetical protein [Arabidopsis thaliana] gi|9		S	At4g33100	S			201090	S
9508133	AT1G53760	expressed protein [ AT1G53760 15220931 NP_175779.1 CDS reverse ] SINGLE_SPLICE_VAR { CHROM_POS_START:20072827 CHROM_POS_END:20074586 } -=| MIDDLE_POINT:20073706 |=| CHROM_ID:1 |=| [( Arabidopsis_thaliana )] |=-	BE462364	SL10515	SL10515			SL10515				sgn-U219903	#Lycopersicon Combined #3 [8 ESTs aligned] arabidopsis/peptide: At1g53760.1 68408.m05612 hypothetical protein (evalue: 2.3e-85, score=312.8) genbank/nr: gi|15220931|ref|NP_175779.1| hypothetical protein [Arabidopsis thaliana] gi|12324017|gb|AAG51966.1| h
9507935	AT4G35980	expressed protein [ AT4G35980 18419757 NP_567994.1 CDS reverse ] SINGLE_SPLICE_VAR { CHROM_POS_START:17030819 CHROM_POS_END:17031589 } -=| MIDDLE_POINT:17031204 |=| CHROM_ID:4 |=| [( Arabidopsis_thaliana )] |=-	BE462166	SL10516								sgn-U220367	#Lycopersicon Combined #3 [7 ESTs aligned] arabidopsis/peptide: At4g35980.1 68411.m04652 expressed protein (evalue: 4e-28, score=120.9) genbank/nr: gi|18419757|ref|NP_567994.1| expressed protein [Arabidopsis thaliana] gi|21617883|gb|AAM66933.1| unknown [
9506349	AT2G33740	copper-binding protein (CUTA), identical to copper-binding protein CUTA GI:12963361 from (Arabidopsis thaliana) [ 15226156 NP_180930.1 CDS forward ] MULTIPLE_SPLICE_VAR { CHROM_POS_START:14276666 CHROM_POS_END:14278599 } -=| MIDDLE_POINT:14277632 |=| CHR	BE461951	SL10517	SL10517			SL10517				sgn-U219422	#Lycopersicon Combined #3 [9 ESTs aligned] arabidopsis/peptide: At2g33740.2 68409.m03741 putative related to microbial divalent cation tolerance proteins (evalue: 8.2e-59, score=223.8) genbank/nr: gi|15226156|ref|NP_180930.1| putative related to microbia		S	At2g33740	S	263824	S	200997	S	123737	S
9506333	AT5G13070	MSF1-like family protein, similar to px19 (Gallus gallus) GI:969170 [ 15240002 NP_196811.1 CDS forward ] SINGLE_SPLICE_VAR { CHROM_POS_START:4148219 CHROM_POS_END:4149065 } -=| MIDDLE_POINT:4148642 |=| CHROM_ID:5 |=| [( Arabidopsis_thaliana )] |=-	BE461935	SL10518	SL10518			SL10518				sgn-U217426	#Lycopersicon Combined #3 [13 ESTs aligned] arabidopsis/peptide: At5g13070.1 68412.m01382 expressed protein CGI-107 protein - Homo sapiens, EMBL:AF151865 (evalue: 1.5e-87, score=319.7) genbank/nr: gi|15240002|ref|NP_196811.1| expressed protein [Arabidopsi		S	At5g13070	S	247627	M	205145	S
9505155	AT1G28320	protease-related, similar to Protease degS (Precursor) (SP:P44947) (Haemophilus influenzae) [ 22329831 NP_174153.2 CDS reverse ] SINGLE_SPLICE_VAR { CHROM_POS_START:9920660 CHROM_POS_END:9924334 } -=| MIDDLE_POINT:9922497 |=| CHROM_ID:1 |=| [( Arabi	BE460853	SL10521	SL10521			SL10521				sgn-U220264	#Lycopersicon Combined #3 [6 ESTs aligned] arabidopsis/peptide: At1g28320.1 68408.m03152 expressed protein (evalue: 2.9e-92, score=335.5) genbank/nr: gi|25373107|pir||E86409 hypothetical protein F3H9.3 - Arabidopsis thaliana gi|9795605|gb|AAF98423.1| Unk
9505130	AT2G15270	expressed protein [ AT2G15270 18397770 NP_565371.1 CDS forward ] SINGLE_SPLICE_VAR { CHROM_POS_START:6645049 CHROM_POS_END:6646334 } -=| MIDDLE_POINT:6645691 |=| CHROM_ID:2 |=| [( Arabidopsis_thaliana )] |=-	BE460828	SL10522	SL10522	SL10522	SL10522		SL10522	SL10522		sgn-U222467	#Lycopersicon Combined #3 [5 ESTs aligned] arabidopsis/peptide: At2g15270.1 68409.m01559 expressed protein (evalue: 4e-24, score=107.5) genbank/nr: gi|18397770|ref|NP_565371.1| expressed protein [Arabidopsis thaliana] gi|15027887|gb|AAK76474.1| unknown p		S	At2g15270	S	255168	S
9505000	AT5G58005	expressed protein [ AT5G58005 22327930 NP_680453.1 CDS forward ] MULTIPLE_SPLICE_VAR { CHROM_POS_START:23499460 CHROM_POS_END:23499983 } -=| MIDDLE_POINT:23499721 |=| CHROM_ID:5 |=| [( Arabidopsis_thaliana )] |=-	BE460698	SL10523								sgn-U232301	#Lycopersicon Combined #3 [1 EST aligned]
9504787	AT2G25100	ribonuclease HII family protein, contains Pfam profile: PF01351 ribonuclease HII [ 18400719 NP_565584.1 CDS reverse ] SINGLE_SPLICE_VAR { CHROM_POS_START:10686846 CHROM_POS_END:10688733 } -=| MIDDLE_POINT:10687789 |=| CHROM_ID:2 |=| [( Arabidopsis_thalia	BE460485	SL10524	SL10524			SL10524				sgn-U226122	#Lycopersicon Combined #3 [3 ESTs aligned] arabidopsis/peptide: At2g25100.1 68409.m02717 ribonuclease large subunit -related similarity to predicted protein, Schizosaccharomyces pombe, GB:Z69727 (evalue: 5.1e-85, score=310.1) genbank/nr: gi|18400719|ref|		S	At2g25100	S	266888	S	198574	S
9504298	AT1G11240	expressed protein [ AT1G11240 18391253 NP_563886.1 CDS reverse ] SINGLE_SPLICE_VAR { CHROM_POS_START:3766936 CHROM_POS_END:3768212 } -=| MIDDLE_POINT:3767574 |=| CHROM_ID:1 |=| [( Arabidopsis_thaliana )] |=-	BE459996	SL10525	SL10525			SL10525				sgn-U221683	#Lycopersicon Combined #3 [5 ESTs aligned] arabidopsis/peptide: At1g11240.1 68408.m01160 expressed protein (evalue: 5.8e-18, score=88.2) genbank/nr: gi|18391253|ref|NP_563886.1| expressed protein [Arabidopsis thaliana] gi|17065324|gb|AAL32816.1| Unknown
9504164	AT2G01690	expressed protein [ AT2G01690 42570643 NP_973395.1 CDS reverse ] MULTIPLE_SPLICE_VAR { CHROM_POS_START:309143 CHROM_POS_END:313498 } -=| MIDDLE_POINT:311320 |=| CHROM_ID:2 |=| [( Arabidopsis_thaliana )] |=-	BE459862	SL10526	SL10526	SL10526	SL10526		SL10526	SL10526		sgn-U231622	#Lycopersicon Combined #3 [2 ESTs aligned] arabidopsis/peptide: At2g01690.1 68409.m00081 expressed protein (evalue: 9.2e-79, score=289.3) genbank/nr: gi|18379279|ref|NP_565275.1| expressed protein [Arabidopsis thaliana] gi|20197546|gb|AAD12702.2| express
9504081	AT3G15110	expressed protein [ AT3G15110 18400636 NP_566500.1 CDS reverse ] SINGLE_SPLICE_VAR { CHROM_POS_START:5084401 CHROM_POS_END:5085830 } -=| MIDDLE_POINT:5085115 |=| CHROM_ID:3 |=| [( Arabidopsis_thaliana )] |=-	BE459779	SL10529	SL10529			SL10529
9504012	AT5G58240	bis(5'-adenosyl)-triphosphatase, putative, similar to bis(5'-adenosyl)-triphosphatase (Diadenosine 5',5'''- P1,P3-triphosphate hydrolase, Dinucleosidetriphosphatase, AP3A hydrolase, AP3AASE, Fragile histidine triad protein) (Homo sapiens) Swiss-Prot:P4978	BE459710	SL10530
9503881	AT5G45590	expressed protein [ AT5G45590 18422571 NP_568647.1 CDS reverse ] SINGLE_SPLICE_VAR { CHROM_POS_START:18501870 CHROM_POS_END:18503454 } -=| MIDDLE_POINT:18502662 |=| CHROM_ID:5 |=| [( Arabidopsis_thaliana )] |=-	BE459579	SL10531	SL10531			SL10531				sgn-U217243	#Lycopersicon Combined #3 [14 ESTs aligned] arabidopsis/peptide: At5g45590.1 68412.m05049 expressed protein (evalue: 6.4e-36, score=148.3) genbank/nr: gi|18422571|ref|NP_568647.1| expressed protein [Arabidopsis thaliana] gi|21593524|gb|AAM65491.1| unknow		S	At5g45590	S	249785	S	197595	S	132112	S
9503768	AT1G28560	snRNA activating complex family protein, similar to snRNA activating protein complex 50 kDa subunit (SNAPc 50 kDa subunit) (Proximal sequence element-binding transcription factor beta subunit) (PSE-binding factor beta subunit) (PTF beta subunit) (Swiss-Pr	BE459466	SL10532	SL10532			SL10532				sgn-U222673	#Lycopersicon Combined #3 [4 ESTs aligned] arabidopsis/peptide: At1g28560.1 68408.m03187 expressed protein (evalue: 3.5e-80, score=226.9) genbank/nr: gi|25403350|pir||D86411 protein F1K23.20 [imported] - Arabidopsis thaliana gi|6560748|gb|AAF16748.1| F3M		M	At1g28560	S	267310	S			130802	S
9503684	AT5G54750	transport protein particle (TRAPP) component Bet3, putative, similar to SP|P36149 Transport protein particle 22 kDa subunit (TRAPP 22 kDa subunit) {Saccharomyces cerevisiae} [ 15239731 NP_200286.1 CDS forward ] SINGLE_SPLICE_VAR { CHROM_POS_START:2225930	BE459382	SL10533	SL10533	SL10533	SL10533		SL10533			sgn-U216374	#Lycopersicon Combined #3 [17 ESTs aligned] arabidopsis/peptide: At5g54750.1 68412.m06167 transport protein particle component Bet3p-related protein (evalue: 4.7e-93, score=337.4) genbank/nr: gi|15239731|ref|NP_200286.1| transport protein particle compone
9503086	AT1G30540	ATPase, BadF/BadG/BcrA/BcrD-type family, contains Pfam PF01869: BadF/BadG/BcrA/BcrD ATPase family [ 18397556 NP_564358.1 CDS reverse ] SINGLE_SPLICE_VAR { CHROM_POS_START:10816933 CHROM_POS_END:10819154 } -=| MIDDLE_POINT:10818043 |=| CHROM_ID:1 |=| [( A	BE458784	SL10535	SL10535	SL10535	SL10535		SL10535			sgn-U219305	#Lycopersicon Combined #3 [2 ESTs aligned] arabidopsis/peptide: At1g30540.1 68408.m03380 expressed protein almost identical to hypothetical protein GB:AAF19757 GI:6634777 from [Arabidopsis thaliana] (evalue: 7.5e-95, score=344) genbank/nr: gi|1839755
9502842	AT3G56820	expressed protein [ AT3G56820 18410580 NP_567041.1 CDS reverse ] SINGLE_SPLICE_VAR { CHROM_POS_START:21051040 CHROM_POS_END:21052690 } -=| MIDDLE_POINT:21051865 |=| CHROM_ID:3 |=| [( Arabidopsis_thaliana )] |=-	BE458540	SL10536	SL10536			SL10536				sgn-U225056	#Lycopersicon Combined #3 [4 ESTs aligned] arabidopsis/peptide: At3g56820.1 68410.m05838 expressed protein (evalue: 1.7e-61, score=233) genbank/nr: gi|18410580|ref|NP_567041.1| expressed protein [Arabidopsis thaliana] gi|15294296|gb|AAK95325.1| AT3g56820		S	At3g56820	S	248341	S
9502611	AT1G49380	cytochrome c biogenesis protein family, contains Pfam PF05140: ResB-like family [ 18402618 NP_564544.1 CDS forward ] SINGLE_SPLICE_VAR { CHROM_POS_START:18280462 CHROM_POS_END:18282872 } -=| MIDDLE_POINT:18281667 |=| CHROM_ID:1 |=| [( Arabidopsis_thalian	BE458261	SL10538	SL10538			SL10538				sgn-U227162	#Lycopersicon Combined #3 [3 ESTs aligned] arabidopsis/peptide: At1g49380.1 68408.m05069 expressed protein (evalue: 1e-113, score=406.4) genbank/nr: gi|18402618|ref|NP_564544.1| expressed protein [Arabidopsis thaliana] gi|25405300|pir||B96530 Similar
9457196	AT4G16700	phosphatidylserine decarboxylase, similar to SP|P27465 Phosphatidylserine decarboxylase proenzyme (EC 4.1.1.65 {Cricetulus griseus} [ 42566885 NP_193403.2 CDS reverse ] SINGLE_SPLICE_VAR { CHROM_POS_START:9395837 CHROM_POS_END:9398283 } -=| MIDDLE_POINT:	BE451597	SL10539	SL10539	SL10539	SL10539		SL10539	SL10539		sgn-U219016	#Lycopersicon Combined #3 [3 ESTs aligned] arabidopsis/peptide: At4g16700.1 68411.m02296 phosphatidylserine decarboxylase family similar to SP|P27465 Phosphatidylserine decarboxylase proenzyme (EC 4.1.1.65 {Cricetulus griseus}; contains Pfam profile PF026
9456543	AT2G39080	expressed protein [ AT2G39080 42569757 NP_181441.2 CDS reverse ] SINGLE_SPLICE_VAR { CHROM_POS_START:16317059 CHROM_POS_END:16319553 } -=| MIDDLE_POINT:16318306 |=| CHROM_ID:2 |=| [( Arabidopsis_thaliana )] |=-	BE451040	SL10541	SL10541			SL10541				sgn-U228898	#Lycopersicon Combined #3 [2 ESTs aligned] arabidopsis/peptide: At2g39080.1 68409.m04347 hypothetical protein (evalue: 2e-102, score=191.8) genbank/nr: gi|17473602|gb|AAL38267.1| unknown protein [Arabidopsis thaliana] gi|21386945|gb|AAM47876.1| unkno
9456408	AT5G10910	mraW methylase family protein, contains Pfam profile PF01795: MraW methylase family [ 15238896 NP_196652.1 CDS forward ] SINGLE_SPLICE_VAR { CHROM_POS_START:3439589 CHROM_POS_END:3441518 } -=| MIDDLE_POINT:3440553 |=| CHROM_ID:5 |=| [( Arabidopsis_thalia	BE450905	SL10542	SL10542			SL10542				sgn-U231358	#Lycopersicon Combined #3 [2 ESTs aligned] arabidopsis/peptide: At5g10910.1 68412.m01170 expressed protein yllC, Enterococcus faecalis, EMBL:EFU94707 (evalue: 3.3e-45, score=178.3) genbank/nr: gi|15238896|ref|NP_196652.1| expressed protein [Arabidopsis th		S	At5g10910	S	251162	S
9455673	AT3G25120	mitochondrial import inner membrane translocase subunit Tim17/Tim22/Tim23 family protein, contains Pfam PF02466: Mitochondrial import inner membrane translocase subunit Tim17 [ 18404423 NP_566759.1 CDS reverse ] SINGLE_SPLICE_VAR { CHROM_POS_START:914979	BE450170	SL10543	SL10543	SL10543	SL10543		SL10543	SL10543		sgn-U218000	#Lycopersicon Combined #3 [11 ESTs aligned] arabidopsis/peptide: At3g25120.1 68410.m02869 expressed protein (evalue: 1.6e-33, score=139.8) genbank/nr: gi|38346114|emb|CAE04592.2| OSJNBb0006N15.9 [Oryza sativa (japonica cultivar-group)] (evalue: 2.4e-33,		S	At3g25120	S					123888	S	6	I	6.0052
9455530	AT1G32730	expressed protein [ AT1G32730 18398564 NP_564407.1 CDS forward ] SINGLE_SPLICE_VAR { CHROM_POS_START:11841057 CHROM_POS_END:11842936 } -=| MIDDLE_POINT:11841996 |=| CHROM_ID:1 |=| [( Arabidopsis_thaliana )] |=-	BE450027	SL10545	SL10545			SL10545				sgn-U230814	#Lycopersicon Combined #3 [2 ESTs aligned] arabidopsis/peptide: At1g32730.1 68408.m03655 expressed protein identical to hypothetical protein GB:AAF25970 GI:6714274 (evalue: 1.4e-34, score=142.5) genbank/nr: gi|18398564|ref|NP_564407.1| expressed protein		S	At1g32730	S	253697	S
9455498	AT5G22875	expressed protein [ AT5G22875 18420614 NP_568425.1 CDS forward ] MULTIPLE_SPLICE_VAR { CHROM_POS_START:7651310 CHROM_POS_END:7651606 } -=| MIDDLE_POINT:7651458 |=| CHROM_ID:5 |=| [( Arabidopsis_thaliana )] |=-	BE449995	SL10546	SL10546			SL10546				sgn-U225929	#Lycopersicon Combined #3 [3 ESTs aligned] arabidopsis/peptide: At5g22875.1 68412.m02453 expressed protein (evalue: 1.8e-26, score=116.7) genbank/nr: gi|45935115|gb|AAS79573.1| hypothetical protein [Ipomoea trifida] (evalue: 2.9e-28, score=127.9)		S	At5g22875	S			204549	S	128931	S
9454942	AT2G26930	4-diphosphocytidyl-2-C-methyl-D-erythritol kinase (CMK) (CDPMEK), identical to 4-diphosphocytidyl-2-C-methyl-D-erythritol kinase, chloroplast precursor (CMK) (4-(cytidine-5'-diphospho)-2-C-methyl- D-erythritol kinase)(CDPMEK) (Arabidopsis thaliana) SWISS-	BE449439	SL10548	SL10548			SL10548				sgn-U216658	#Lycopersicon Combined #3 [16 ESTs aligned] arabidopsis/peptide: At2g26930.1 68409.m02931 4-diphosphocytidyl-2-C-methyl-D-erythritol kinase (CMK/CDPMEK) identical to 4-diphosphocytidyl-2-C-methyl-D-erythritol kinase, chloroplast precursor (CMK) (4-(cytidi		S	At2g26930	S	256406	S	198301	S	124336	S
9454721	AT3G04950	expressed protein, contains InterPro domain SEC-C motif (InterPro:IPR004027) [ 79393348 NP_187146.2 CDS forward ] SINGLE_SPLICE_VAR { CHROM_POS_START:1371792 CHROM_POS_END:1373306 } -=| MIDDLE_POINT:1372549 |=| CHROM_ID:3 |=| [( Arabidopsis_thaliana )] |	BE449302	SL10549	SL10549	SL10549	SL10549		SL10549
9434977	AT1G59840	expressed protein [ AT1G59840 42562815 NP_176193.2 CDS forward ] MULTIPLE_SPLICE_VAR { CHROM_POS_START:22030234 CHROM_POS_END:22031839 } -=| MIDDLE_POINT:22031036 |=| CHROM_ID:1 |=| [( Arabidopsis_thaliana )] |=-	BE437134	SL10550								sgn-U230676	#Lycopersicon Combined #3 [2 ESTs aligned] arabidopsis/peptide: At1g59840.2 68414.m06740 expressed protein (evalue: 2e-56, score=214.9) genbank/nr: gi|25404238|pir||E96622 hypothetical protein F23H11.16 [imported] - Arabidopsis thaliana >gi|5080827|gb|AA		S	At1g59840	S	258024	S
9434688	AT4G16444	expressed protein [ AT4G16444 18414661 NP_567498.1 CDS reverse ] SINGLE_SPLICE_VAR { CHROM_POS_START:9274813 CHROM_POS_END:9276078 } -=| MIDDLE_POINT:9275445 |=| CHROM_ID:4 |=| [( Arabidopsis_thaliana )] |=-	BE436845	SL10551	SL10551	SL10551	SL10551		SL10551			sgn-U227468	#Lycopersicon Combined #3 [3 ESTs aligned] arabidopsis/peptide: At4g16444.1 68411.m02265 expressed protein (evalue: 4.6e-48, score=187.2) genbank/nr: gi|18414661|ref|NP_567498.1| expressed protein [Arabidopsis thaliana] (evalue: 1.5e-46, score=187.2)		S	At4g16444	S	254288	S	204526	S	122848	S
9434057	AT3G57610	adenylosuccinate synthetase (ADSS), identical to adenylosuccinate synthetase, chloroplast precursor (EC 6.3.4.4) (IMP-- aspartate ligase) (AdSS) (AMPSase) (Swiss-Prot:Q96529) (Arabidopsis thaliana) [ 15230358 NP_191320.1 CDS reverse ] SINGLE_SPLICE_VAR {	BE436214	SL10554	SL10554	SL10554	SL10554		SL10554			sgn-U219588	#Lycopersicon Combined #3 [4 ESTs aligned] arabidopsis/peptide: At3g57610.1 68410.m05932 adenylosuccinate synthetase (evalue: 6e-164, score=573.9) genbank/nr: gi|37983671|gb|AAR06294.1| adenylosuccinate synthase [Nicotiana tabacum] (evalue: 2e-175,
9434010	AT5G51510	expressed protein [ AT5G51510 18423288 NP_568761.1 CDS forward ] SINGLE_SPLICE_VAR { CHROM_POS_START:20938738 CHROM_POS_END:20940044 } -=| MIDDLE_POINT:20939391 |=| CHROM_ID:5 |=| [( Arabidopsis_thaliana )] |=-	BE436167	SL10555	SL10555			SL10555				sgn-U216950	#Lycopersicon Combined #3 [14 ESTs aligned] arabidopsis/peptide: At5g51510.1 68412.m05772 expressed protein (evalue: 8.8e-29, score=125.2) genbank/nr: gi|37535924|ref|NP_922264.1| unknown protein [Oryza sativa (japonica cultivar-group)] gi|22267596|		M	At5g51510	S	251294	S	197290	S	127870	S
9433723	AT1G45110	tetrapyrrole methylase family protein, contains Pfam PF00590 : Tetrapyrrole (Corrin/Porphyrin) Methylases domain [ 30693914 NP_175126.2 CDS forward ] SINGLE_SPLICE_VAR { CHROM_POS_START:17055012 CHROM_POS_END:17056986 } -=| MIDDLE_POINT:17055999 |=| CHRO	BE435964	SL10556	SL10556	SL10556	SL10556		SL10556			sgn-U239039	#Lycopersicon Combined #3 [1 EST aligned]		S	At1g45110	S	252319	S
9433311	AT3G62370	expressed protein [ AT3G62370 15228739 NP_191796.1 CDS forward ] SINGLE_SPLICE_VAR { CHROM_POS_START:23091764 CHROM_POS_END:23094209 } -=| MIDDLE_POINT:23092986 |=| CHROM_ID:3 |=| [( Arabidopsis_thaliana )] |=-	BE435468	SL10557	SL10557			SL10557				sgn-U219082	#Lycopersicon Combined #3 [9 ESTs aligned] arabidopsis/peptide: At3g62370.1 68410.m06474 expressed protein (evalue: 3e-127, score=451.8) genbank/nr: gi|15228739|ref|NP_191796.1| expressed protein [Arabidopsis thaliana] gi|11281207|pir||T48029 hypothetica		S	At3g62370	S	247184	S			127540	S
9432300	AT1G28140	expressed protein, contains similarity to cytochrome oxidase I GI:1289267 from (Xantholinus sp.) [ 18396666 NP_564300.1 CDS reverse ] SINGLE_SPLICE_VAR { CHROM_POS_START:9833016 CHROM_POS_END:9834377 } -=| MIDDLE_POINT:9833696 |=| CHROM_ID:1 |=| [( Arabi	BE434457	SL10559	SL10559			SL10559				sgn-U219712	#Lycopersicon Combined #3 [8 ESTs aligned] arabidopsis/peptide: At1g28140.1 68408.m03130 expressed protein contains similarity to cytochrome oxidase I GI:1289267 from (Xantholinus sp.) (evalue: 1e-67, score=253.4) genbank/nr: gi|18396666|ref|NP_564300.1|		S	At1g28140	S	247283	S	202113	S	123122	M
9432296	AT1G76150	maoC-like dehydratase domain-containing protein, contains similarity to Swiss-Prot:P51659 estradiol 17 beta-dehydrogenase 4 (17-beta-HSD 4) (17-beta-hydroxysteroid dehydrogenase 4) (Homo sapiens) [ 22330656 NP_177742.2 CDS reverse ] SINGLE_SPLICE_VAR { C	BE434453	SL10560	SL10560	SL10560	SL10560		SL10560			sgn-U218660	#Lycopersicon Combined #3 [10 ESTs aligned] arabidopsis/peptide: At1g76150.1 68408.m08119 expressed protein contains similarity to 17-beta-hydroxysteroid dehydrogenase type IV GI:2315980 from [Gallus gallus] (evalue: 2e-117, score=419.1) genbank/nr: gi|22		S	At1g76150	S	251332	S	200236	S	130273	M	12	I(LOD2)	12.0853
9432146	AT2G20495	similar to dJ34F7.5.2 (RP MHC class III complement protein (G11) (isoform 2)) [Homo sapiens] (GB:CAB89304.1) [ 79591618 NP_850001.3 CDS forward ] SINGLE_SPLICE_VAR { CHROM_POS_START:8840261 CHROM_POS_END:8842115 } -=| MIDDLE_POINT:8841188 |=| CHROM_ID:2	BE434303	SL10561	SL10561			SL10561				sgn-U227766	#Lycopersicon Combined #3 [3 ESTs aligned] arabidopsis/peptide: At2g20495.1 68409.m02176 Serine/threonine-protein kinase -related temporary automated functional assignment (evalue: 1.6e-88, score=322.8) genbank/nr: gi|34901454|ref|NP_912073.1| OSJNBa0040		S	At2g20495	S	267150	S	205012	S	125774	S
9431979	AT4G06599	ubiquitin family protein, contains Pfam domian PF00240: Ubiquitin family [ 30680235 NP_849320.1 CDS reverse ] SINGLE_SPLICE_VAR { CHROM_POS_START:3666076 CHROM_POS_END:3667492 } -=| MIDDLE_POINT:3666784 |=| CHROM_ID:4 |=| [( Arabidopsis_thaliana )] |=-	BE434136	SL10563								sgn-U228411	#Lycopersicon Combined #3 [2 ESTs aligned] arabidopsis/peptide: At4g06599.1 68411.m00912 expressed protein (evalue: 1.1e-79, score=292.4) genbank/nr: gi|30680235|ref|NP_849320.1| expressed protein [Arabidopsis thaliana] gi|18149200|dbj|BAB83612.1| unknow		S	At4g06599	S	251511	S	198085	S	126509	S
9430867	AT1G21710	8-oxoguanine-DNA glycosylase (OGG1), similar to SP|O15527 N-glycosylase/DNA lyase (Includes: 8-oxoguanine DNA glycosylase (EC 3.2.2.-) [ 15219068 NP_173590.1 CDS forward ] SINGLE_SPLICE_VAR { CHROM_POS_START:7624428 CHROM_POS_END:7625858 } -=| MIDDLE_POI	BE433024	SL10567	SL10567			SL10567				sgn-U230483	#Lycopersicon Combined #3 [2 ESTs aligned] arabidopsis/peptide: At1g21710.1 68408.m02455 8-oxoguanine DNA glycosylase-related protein Similar to gb|U96710 8-oxoguanine DNA-glycosylase from [Homo sapiens] (evalue: 2.3e-73, score=271.9) genbank/nr: gi|1521		S	At1g21710	S					129311	S
9430864	AT3G05210	nucleotide repair protein, putative, similar to nucleotide repair protein (Lilium longiflorum) GI:3297891, SP|P07992 DNA excision repair protein ERCC-1 {Homo sapiens} [ 15229933 NP_187172.1 CDS forward ] SINGLE_SPLICE_VAR { CHROM_POS_START:1479597 CHROM_	BE433021	SL10568	SL10568			SL10568				sgn-U220769	#Lycopersicon Combined #3 [7 ESTs aligned] arabidopsis/peptide: At3g05210.1 68410.m00522 nucleotide repair protein -related similar to nucleotide repair protein GB:CAA05781 from [Lilium longiflorum] (evalue: 7e-102, score=166.4) genbank/nr: gi|15229933|r		S	At3g05210	S					123494	S
9430716	AT5G04910	expressed protein, [ AT5G04910 15238357 NP_196111.1 CDS forward ] SINGLE_SPLICE_VAR { CHROM_POS_START:1437696 CHROM_POS_END:1438771 } -=| MIDDLE_POINT:1438233 |=| CHROM_ID:5 |=| [( Arabidopsis_thaliana )] |=-	BE432777	SL10570								sgn-U242006	#Lycopersicon Combined #3 [1 EST aligned]		S	At5g04910	S	258707	S	198454	S	125515	S	10	I	10.0337
9430714	AT2G43360	biotin synthase (BioB) (BIO2), identical to SP|P54967 Pfam profile PF04055: radical SAM domain protein [ 15224273 NP_181864.1 CDS reverse ] SINGLE_SPLICE_VAR { CHROM_POS_START:18017995 CHROM_POS_END:18020206 } -=| MIDDLE_POINT:18019100 |=| CHROM_ID:2 |=|	BE432775	SL10571	SL10571			SL10571				sgn-U217712	#Lycopersicon Combined #3 [12 ESTs aligned] arabidopsis/peptide: At2g43360.1 68409.m04871 biotin synthase (BioB) (BIO2) identical to SP|P54967 Pfam profile PF04055: radical SAM domain protein (evalue: 1e-163, score=572.8) genbank/nr: gi|15224273|ref		S	At2g43360	S	249276	S	201146	S	131701	S	6	CF(LOD3)	6.067
9430120	AT1G77320	BRCT domain-containing protein, contains Pfam profile PF00533: BRCA1 C Terminus (BRCT) domain [ 15223895 NP_177856.1 CDS forward ] SINGLE_SPLICE_VAR { CHROM_POS_START:29061634 CHROM_POS_END:29067604 } -=| MIDDLE_POINT:29064619 |=| CHROM_ID:1 |=| [(	BE432277	SL10572	SL10572			SL10572				sgn-U229340	#Lycopersicon Combined #3 [2 ESTs aligned] arabidopsis/peptide: At1g77320.1 68408.m08264 hypothetical protein (evalue: 4.2e-30, score=128.6) genbank/nr: gi|34481719|emb|CAD54082.1| MEI1 protein [Arabidopsis thaliana] (evalue: 4.1e-29, score=130.6)		S	At1g77320	S	253668	S			122871	S
9430076	AT2G03420	expressed protein [ AT2G03420 18395549 NP_565301.1 CDS reverse ] SINGLE_SPLICE_VAR { CHROM_POS_START:1035097 CHROM_POS_END:1035934 } -=| MIDDLE_POINT:1035515 |=| CHROM_ID:2 |=| [( Arabidopsis_thaliana )] |=-	BE432233	SL10573	SL10573			SL10573				sgn-U217288	#Lycopersicon Combined #3 [13 ESTs aligned] arabidopsis/peptide: At2g03420.1 68409.m00267 expressed protein (evalue: 4.7e-46, score=181.4) genbank/nr: gi|18395549|ref|NP_565301.1| expressed protein [Arabidopsis thaliana] gi|20197739|gb|AAD17434.2| hypoth		S	At2g03420	S	247612	S			127652	S
9429279	AT5G63200	tetratricopeptide repeat (TPR)-containing protein, low similarity to SP|P28290 Sperm-specific antigen 2 (Cleavage signal-1 protein) (CS-1) Homo sapiens [ 30697806 NP_201125.2 CDS forward ] SINGLE_SPLICE_VAR { CHROM_POS_START:25366269 CHROM_POS_END:2	BE431436	SL10574	SL10574			SL10574				sgn-U223730	#Lycopersicon Combined #3 [4 ESTs aligned] arabidopsis/peptide: At5g63200.1 68412.m07173 tetratricopeptide repeat (TPR)-containing protein low similarity to SP|P28290 Sperm-specific antigen 2 (Cleavage signal-1 protein) (CS-1) Homo sapiens; contains Pfam		S	At5g63200	S	251989	S			128078	S
9292651	AT5G17290	autophagy protein Apg5 family, contains Pfam profile: PF04106 autophagy protein Apg5 [ 15237945 NP_197231.1 CDS reverse ] SINGLE_SPLICE_VAR { CHROM_POS_START:5687162 CHROM_POS_END:5689823 } -=| MIDDLE_POINT:5688492 |=| CHROM_ID:5 |=| [( Arabidopsis_thali	BE354675	SL10576								sgn-U234779	#Lycopersicon Combined #3 [1 EST aligned]
9292646	AT3G18940	clast3-related, contains Prosite PS00626: Regulator of chromosome condensation (RCC1) signature 2 [ 18402055 NP_566621.1 CDS reverse ] SINGLE_SPLICE_VAR { CHROM_POS_START:6527087 CHROM_POS_END:6529056 } -=| MIDDLE_POINT:6528071 |=| CHROM_ID:3 |=| [( Arab	BE354670	SL10577	SL10577			SL10577				sgn-U217701	#Lycopersicon Combined #3 [12 ESTs aligned] arabidopsis/peptide: At3g18940.1 68410.m02170 expressed protein (evalue: 7.8e-99, score=357.1) genbank/nr: gi|21594933|gb|AAM66057.1| unknown [Arabidopsis thaliana] (evalue: 2.2e-97, score=357.5)		S	At3g18940	S					127237	S
9291833	AT5G66120	3-dehydroquinate synthase, putative, similar to aroB (Neisseria gonorrhoeae)(GI:2661441) [ 18425036 NP_569029.1 CDS reverse ] MULTIPLE_SPLICE_VAR { CHROM_POS_START:26448742 CHROM_POS_END:26450875 } -=| MIDDLE_POINT:26449808 |=| CHROM_ID:5 |=| [( Arabidop	BE353857	SL10579	SL10579			SL10579				sgn-U216858	#Lycopersicon Combined #3 [7 ESTs aligned] arabidopsis/peptide: At5g66120.2 68412.m07536 3-dehydroquinate synthase, putative similar to aroB [Neisseria gonorrhoeae][GI:2661441]; contains 3-dehydroquinate synthase domain PF01761 (evalue: 2e-149, scor
9291650	AT5G11780	expressed protein [ AT5G11780 15239784 NP_196739.1 CDS forward ] SINGLE_SPLICE_VAR { CHROM_POS_START:3793929 CHROM_POS_END:3795984 } -=| MIDDLE_POINT:3794956 |=| CHROM_ID:5 |=| [( Arabidopsis_thaliana )] |=-	BE353674	SL10581								sgn-U226961	#Lycopersicon Combined #3 [3 ESTs aligned] arabidopsis/peptide: At5g11780.1 68412.m01276 expressed protein (evalue: 1.5e-16, score=57) genbank/nr: gi|15239784|ref|NP_196739.1| expressed protein [Arabidopsis thaliana] gi|11281142|pir||T48537 hypothetical
9291474	AT3G62450	expressed protein [ AT3G62450 15228761 NP_191804.1 CDS forward ] SINGLE_SPLICE_VAR { CHROM_POS_START:23109120 CHROM_POS_END:23109606 } -=| MIDDLE_POINT:23109363 |=| CHROM_ID:3 |=| [( Arabidopsis_thaliana )] |=-	BE353402	SL10584	SL10584			SL10584				sgn-U238767	#Lycopersicon Combined #3 [1 EST aligned]		S	At3g62450	S	265016	S
9291420	AT4G26900	imidazole glycerol phosphate synthase hisHF, chloroplast / IGP synthase / ImGPP synthase / IGPS, identical to SP|Q9SZ30 Imidazole glycerol phosphate synthase hisHF, chloroplast precursor (IGP synthase) {Arabidopsis thaliana} [ 15236905 NP_194420.1 CDS fo	BE353528	SL10585	SL10585			SL10585				sgn-U225427	#Lycopersicon Combined #3 [3 ESTs aligned] arabidopsis/peptide: At4g26900.1 68411.m03523 imidazole glycerol phosphate synthase hisHF, chloroplast (bifunctional glutamine amidotransferase/cyclase) identical to SP|Q9SZ30 Imidazole glycerol phosphate synthas
9253995	AT1G51650	ATP synthase epsilon chain, mitochondrial, identical to ATP synthase epsilon chain, mitochondrial SP:Q96253 from (Arabidopsis thaliana) [ 15217996 NP_175576.1 CDS forward ] SINGLE_SPLICE_VAR { CHROM_POS_START:19156348 CHROM_POS_END:19157309 } -=| MIDDLE_	BE344494	SL10588								sgn-U216555	#Lycopersicon Combined #3 [16 ESTs aligned] arabidopsis/peptide: At1g51650.1 68408.m05341 epsilon subunit of mitochondrial F1-ATPase identical to epsilon subunit of mitochondrial F1-ATPase [Arabidopsis thaliana] GI:1655486 (evalue: 2.9e-28, score=121.7)
8122847	AT1G75350	ribosomal protein L31 family protein, similar to SP:O46917 from (Guillardia theta) [ 18410833 NP_565109.1 CDS forward ] SINGLE_SPLICE_VAR { CHROM_POS_START:28275824 CHROM_POS_END:28276348 } -=| MIDDLE_POINT:28276086 |=| CHROM_ID:1 |=| [( Arabidopsis_thal	AW945096	SL10589	SL10589	SL10589	SL10589		SL10589	SL10589		sgn-U217851	#Lycopersicon Combined #3 [12 ESTs aligned] arabidopsis/peptide: At1g75350.1 68408.m08035 chloroplast 50S ribosomal protein L31 -related similar to SP:O46917 from [Guillardia theta] (evalue: 4.3e-38, score=154.1) genbank/nr: gi|18410833|ref|NP_565109.1|		S	At1g75350	S	252156	S	205003	S			4	I(LOD2)	4.1205
8109897	AT5G65290	LMBR1 integral membrane family protein, contains Pfam PF04791: LMBR1-like conserved region [ 15238400 NP_201332.1 CDS forward ] MULTIPLE_SPLICE_VAR { CHROM_POS_START:26107040 CHROM_POS_END:26111563 } -=| MIDDLE_POINT:26109301 |=| CHROM_ID:5 |=| [( Arabid	AW934489	SL10591	SL10591	SL10591	SL10591		SL10591			sgn-U229031	#Lycopersicon Combined #3 [2 ESTs aligned] arabidopsis/peptide: At5g65290.1 68412.m07427 expressed protein (evalue: 1.4e-64, score=242.3) genbank/nr: gi|15238400|ref|NP_201332.1| expressed protein [Arabidopsis thaliana] gi|9759609|dbj|BAB11551.1| gene_id
8109659	AT5G45360	F-box family protein, similar to SKP1 interacting partner 2 (SKIP2) TIGR_Ath1:At5g67250 [ 18422544 NP_568643.1 CDS reverse ] SINGLE_SPLICE_VAR { CHROM_POS_START:18402010 CHROM_POS_END:18403897 } -=| MIDDLE_POINT:18402953 |=| CHROM_ID:5 |=| [( Arabidopsis	AW934258	SL10592								sgn-U222440	#Lycopersicon Combined #3 [5 ESTs aligned] arabidopsis/peptide: At5g45360.1 68412.m05021 F-box protein family similar to SKP1 interacting partner 2 (SKIP2) TIGR_Ath1:At5g67250 (evalue: 4.6e-18, score=88.2) genbank/nr: gi|18422544|ref|NP_568643.1| F-box
8109312	AT4G14746	similar to Unknown protein [Oryza sativa (japonica cultivar-group)] (GB:AAN06866.1) [ 79580566 NP_680687.2 CDS reverse ] SINGLE_SPLICE_VAR { CHROM_POS_START:8462715 CHROM_POS_END:8464321 } -=| MIDDLE_POINT:8463518 |=| CHROM_ID:4 |=| [( Arabidopsis_thalia	AW933911	SL10593	SL10593			SL10593				sgn-U228033	#Lycopersicon Combined #3 [3 ESTs aligned] arabidopsis/peptide: At4g14746.1 68411.m02055 hypothetical protein (evalue: 1e-15, score=80.11) genbank/nr: gi|37534414|ref|NP_921509.1| putative protein C prepropeptide [Oryza sativa (japonica cultivar-group)]
8109095	AT1G31660	bystin family, contains Pfam profile: PF05291 Bystin [ 15222394 NP_174447.1 CDS reverse ] SINGLE_SPLICE_VAR { CHROM_POS_START:11331157 CHROM_POS_END:11333421 } -=| MIDDLE_POINT:11332289 |=| CHROM_ID:1 |=| [( Arabidopsis_thaliana )] |=-	AW933694	SL10594	SL10594			SL10594				sgn-U216327	#Lycopersicon Combined #3 [15 ESTs aligned] arabidopsis/peptide: At1g31660.1 68408.m03519 bystin -related similar to bystin GI:1160618 from [Homo sapiens] (evalue: 1e-139, score=493.4) genbank/nr: gi|15222394|ref|NP_174447.1| bystin -related [Arabido
8109092	AT4G08280	expressed protein, hypothetical protein ssr1391 - Synechocystis sp. (strain PCC 6803),PIR2:S75571 [ 18413101 NP_567336.1 CDS forward ] SINGLE_SPLICE_VAR { CHROM_POS_START:5230342 CHROM_POS_END:5231193 } -=| MIDDLE_POINT:5230767 |=| CHROM_ID:4 |=| [( Arab	AW933691	SL10595	SL10595	SL10595	SL10595		SL10595
8108181	AT4G04320	malonyl-CoA decarboxylase family protein, contains weak similarity to Malonyl-CoA decarboxylase, mitochondrial precursor (EC 4.1.1.9) (MCD) (Swiss-Prot:O95822) (Homo sapiens) [ 22328323 NP_192341.2 CDS forward ] MULTIPLE_SPLICE_VAR { CHROM_POS_START:2113	AW932780	SL10598	SL10598	SL10598	SL10598		SL10598	SL10598		sgn-U222548	#Lycopersicon Combined #3 [5 ESTs aligned] arabidopsis/peptide: At4g04320.1 68411.m00545 malonyl-CoA decarboxylase -related (evalue: 7.7e-31, score=131.3) genbank/nr: gi|22328323|ref|NP_192341.2| malonyl-CoA decarboxylase -related [Arabidopsis thaliana]
8107848	AT1G68080	similar to leprecan [Ciona intestinalis] (GB:BAB00631.1) [ 79375455 NP_176975.2 CDS forward ] SINGLE_SPLICE_VAR { CHROM_POS_START:25521193 CHROM_POS_END:25522903 } -=| MIDDLE_POINT:25522048 |=| CHROM_ID:1 |=| [( Arabidopsis_thaliana )] |=-	AW932447	SL10599	SL10599			SL10599				sgn-U236166	#Lycopersicon Combined #3 [1 EST aligned]
8107552	AT1G73350	expressed protein [ AT1G73350 15219455 NP_177478.1 CDS reverse ] SINGLE_SPLICE_VAR { CHROM_POS_START:27579344 CHROM_POS_END:27580787 } -=| MIDDLE_POINT:27580065 |=| CHROM_ID:1 |=| [( Arabidopsis_thaliana )] |=-	AW932151	SL10600	SL10600			SL10600				sgn-U224227	#Lycopersicon Combined #3 [4 ESTs aligned] arabidopsis/peptide: At1g73350.1 68408.m07792 expressed protein contains similarity to glucosidase II beta-subunit GI:5452942 from [Mus musculus] (evalue: 3e-08, score=56.22) genbank/nr: gi|25054884|gb|AAN7
8107330	AT3G62810	complex 1 family protein / LVR family protein, contains Pfam PF05347: Complex 1 protein (LYR family) [ 18412508 NP_567133.1 CDS forward ] SINGLE_SPLICE_VAR { CHROM_POS_START:23238738 CHROM_POS_END:23239155 } -=| MIDDLE_POINT:23238946 |=| CHROM_ID:3 |=| [	AW931929	SL10601								sgn-U235162	#Lycopersicon Combined #3 [1 EST aligned]
8107030	AT5G64050	glutamate-tRNA ligase family protein / glutamyl-tRNA synthetase family protein, similar to SP|P22250 from Bacillus subtilis, SP|P22249 from Bacillus stearothermophilus [ 15237594 NP_201210.1 CDS reverse ] SINGLE_SPLICE_VAR { CHROM_POS_START:25647422 CHRO	AW931629	SL10602	SL10602			SL10602				sgn-U218859	#Lycopersicon Combined #3 [10 ESTs aligned] arabidopsis/peptide: At5g64050.1 68412.m07276 glutamate-tRNA ligase (glutamyl-tRNA synthetase) family similar to SP|P22250 from Bacillus subtilis, SP|P22249 from Bacillus stearothermophilus; contains Pfam tRNA s		M	At5g64050	S	251185	S			123635	S
8106996	AT1G77550	expressed protein, similar to hypothetical protein LOC223723 [Mus musculus] (GB:NP_898838.1) [ 79383745 NP_177879.3 CDS reverse ] SINGLE_SPLICE_VAR { CHROM_POS_START:29143384 CHROM_POS_END:29147859 } -=| MIDDLE_POINT:29145621 |=| CHROM_ID:1 |=| [( A	AW931595	SL10603	SL10603			SL10603				sgn-U222001	#Lycopersicon Combined #3 [5 ESTs aligned] arabidopsis/peptide: At1g77550.1 68408.m08289 tubulin-tyrosine ligase family contains tubulin-tyrosine ligase family domain, Pfam:PF03133 (evalue: 1e-133, score=473.4) genbank/nr: gi|47550675|gb|AAT35236.1| At1g		S	At1g77550	S	251671	S	200514	S
8106439	AT1G71750	phosphoribosyltransferase family protein, similar to SP|Q02522 Hypoxanthine-guanine phosphoribosyltransferase (EC 2.4.2.8) (HGPRT) (HGPRTase) {Lactococcus lactis} [ 15217571 NP_177320.1 CDS reverse ] SINGLE_SPLICE_VAR { CHROM_POS_START:26991616 CHROM_POS	AW931038	SL10605	SL10605			SL10605				sgn-U240166	#Lycopersicon Combined #3 [1 EST aligned]
8106358	AT4G04880	adenosine/AMP deaminase family protein, low similarity to SP|P03958 Adenosine deaminase (EC 3.5.4.4) (Adenosine aminohydrolase) {Mus musculus} [ 22328354 NP_192397.2 CDS reverse ] SINGLE_SPLICE_VAR { CHROM_POS_START:2465053 CHROM_POS_END:2467101 } -=| MI	AW930957	SL10606								sgn-U217742	#Lycopersicon Combined #3 [12 ESTs aligned] arabidopsis/peptide: At4g04880.1 68411.m00622 adenosine deaminase -related similar to bacterial adenosine deaminase (evalue: 1e-134, score=476.5) genbank/nr: gi|22328354|ref|NP_192397.2| adenosine deaminase -re
8106297	AT4G15010	mitochondrial substrate carrier family protein, contains Pfam profile: PF00153 mitochondrial carrier protein [ 18414359 NP_567453.1 CDS reverse ] MULTIPLE_SPLICE_VAR { CHROM_POS_START:8573121 CHROM_POS_END:8574860 } -=| MIDDLE_POINT:8573990 |=| CHROM_ID:	AW930896	SL10607	SL10607			SL10607				sgn-U217777	#Lycopersicon Combined #3 [11 ESTs aligned] arabidopsis/peptide: At4g15010.3 68417.m02307 mitochondrial substrate carrier family protein contains Pfam profile: PF00153 mitochondrial carrier protein (evalue: 1e-123, score=439.9) genbank/nr: gi|18414359|ref		M	At4g15010	S	256428	S	201402	S
8106280	AT3G12260	complex 1 family protein / LVR family protein, contains Pfam PF05347: Complex 1 protein (LYR family) [ 18399551 NP_566416.1 CDS reverse ] SINGLE_SPLICE_VAR { CHROM_POS_START:3909259 CHROM_POS_END:3910344 } -=| MIDDLE_POINT:3909801 |=| CHROM_ID:3 |=| [( A	AW930879	SL10608								sgn-U218966	#Lycopersicon Combined #3 [9 ESTs aligned] arabidopsis/peptide: At3g12260.1 68410.m01371 expressed protein (evalue: 1.6e-43, score=172.6) genbank/nr: gi|23237891|dbj|BAC16465.1| unknown protein [Oryza sativa (japonica cultivar-group)] (evalue: 2.6e-47, s
8106182	AT4G37090	expressed protein [ AT4G37090 18419969 NP_568016.1 CDS forward ] MULTIPLE_SPLICE_VAR { CHROM_POS_START:17477332 CHROM_POS_END:17478553 } -=| MIDDLE_POINT:17477942 |=| CHROM_ID:4 |=| [( Arabidopsis_thaliana )] |=-	AW930781	SL10609	SL10609			SL10609				sgn-U218978	#Lycopersicon Combined #3 [9 ESTs aligned] arabidopsis/peptide: At4g37090.1 68411.m04776 expressed protein (evalue: 2.5e-21, score=99.37) genbank/nr: gi|46390041|dbj|BAD15417.1| unknown protein [Oryza sativa (japonica cultivar-group)] >gi|46390072|dbj|BA		S	At4g37090	S	247408	M	198106	S	130094	S
8105934	AT3G57000	nucleolar essential protein-related, contains weak similarity to Nucleolar essential protein 1 (Essential for mitotic growth 1) (Swiss-Prot:Q06287) (Saccharomyces cerevisiae) [ 15230180 NP_191259.1 CDS forward ] SINGLE_SPLICE_VAR { CHROM_POS_START:211035	AW930533	SL10610	SL10610			SL10610				sgn-U218101	#Lycopersicon Combined #3 [11 ESTs aligned] arabidopsis/peptide: At3g57000.1 68410.m05862 expressed protein MULTICOPY SUPPRESSOR OF RAS1 - Schizosaccharomyces pombe, EMBL:D78582 (evalue: 1.5e-87, score=320.1) genbank/nr: gi|15230180|ref|NP_191259.1|
8105470	AT1G01930	zinc finger protein-related, contains Pfam PF00023: Ankyrin repeat [ 18378900 NP_563641.1 CDS reverse ] SINGLE_SPLICE_VAR { CHROM_POS_START:320041 CHROM_POS_END:322809 } -=| MIDDLE_POINT:321425 |=| CHROM_ID:1 |=| [( Arabidopsis_thaliana )] |=-	AW930069	SL10613	SL10613	SL10613	SL10613		SL10613	SL10613		sgn-U222958	#Lycopersicon Combined #3 [4 ESTs aligned] arabidopsis/peptide: At1g01930.1 68408.m00101 expressed protein (evalue: 8.2e-95, score=344) genbank/nr: gi|18378900|ref|NP_563641.1| expressed protein [Arabidopsis thaliana] gi|25518346|pir||B86151 hypothe
8105085	AT5G14710	expressed protein [ AT5G14710 15241480 NP_196975.1 CDS forward ] SINGLE_SPLICE_VAR { CHROM_POS_START:4746468 CHROM_POS_END:4747779 } -=| MIDDLE_POINT:4747123 |=| CHROM_ID:5 |=| [( Arabidopsis_thaliana )] |=-	AW929684	SL10614	SL10614			SL10614				sgn-U223783	#Lycopersicon Combined #3 [4 ESTs aligned] arabidopsis/peptide: At5g14710.1 68412.m01591 expressed protein (evalue: 1e-33, score=139.8) genbank/nr: gi|15241480|ref|NP_196975.1| expressed protein [Arabidopsis thaliana] gi|11346177|pir||T51416 hypothetical		S	At5g14710	S	251917	S	199767	S	132424	S
8104808	AT2G27900	expressed protein [ AT2G27900 30683681 NP_180357.2 CDS forward ] MULTIPLE_SPLICE_VAR { CHROM_POS_START:11884731 CHROM_POS_END:11892315 } -=| MIDDLE_POINT:11888523 |=| CHROM_ID:2 |=| [( Arabidopsis_thaliana )] |=-	AW929407	SL10615	SL10615	SL10615	SL10615		SL10615	SL10615		sgn-U223349	#Lycopersicon Combined #3 [3 ESTs aligned] arabidopsis/peptide: At2g27900.1 68409.m03063 expressed protein (evalue: 2.5e-61, score=231.9) genbank/nr: gi|45935140|gb|AAS79598.1| hypothetical protein [Ipomoea trifida] (evalue: 1.8e-81, score=303.9)
8103792	AT3G20070	expressed protein [ AT3G20070 22331190 NP_188642.2 CDS reverse ] MULTIPLE_SPLICE_VAR { CHROM_POS_START:7004956 CHROM_POS_END:7006631 } -=| MIDDLE_POINT:7005793 |=| CHROM_ID:3 |=| [( Arabidopsis_thaliana )] |=-	AW928409	SL10617								sgn-U237838	#Lycopersicon Combined #3 [1 EST aligned]
8103734	AT2G32590	barren family protein, low similarity to SP|Q9Y7R3 Condensin complex subunit 2 (p105) {Schizosaccharomyces pombe} [ 15225709 NP_180818.1 CDS reverse ] SINGLE_SPLICE_VAR { CHROM_POS_START:13836497 CHROM_POS_END:13840286 } -=| MIDDLE_POINT:13838391 |=| CHR	AW928352	SL10618	SL10618			SL10618				sgn-U225184	#Lycopersicon Combined #3 [3 ESTs aligned] arabidopsis/peptide: At2g32590.1 68409.m03605 hypothetical protein (evalue: 4.3e-34, score=140.6) genbank/nr: gi|15225709|ref|NP_180818.1| hypothetical protein [Arabidopsis thaliana] gi|7487434|pir||T02558 hypot		S	At2g32590	S	251729	S
7647565	AT1G61850	patatin family protein, similar to membrane-associated calcium-independent phospholipase A2 gamma [ 15220633 NP_176378.1 CDS forward ] SINGLE_SPLICE_VAR { CHROM_POS_START:22859982 CHROM_POS_END:22865890 } -=| MIDDLE_POINT:22862936 |=| CHROM_ID:1 |=|	AW738620	SL10619	SL10619			SL10619				sgn-U241618	#Lycopersicon Combined #3 [1 EST aligned]
7647514	AT5G27560	expressed protein, hypothetical protein slr1702 - Synechocystis sp., PIR:S75312 [ 18421131 NP_568497.1 CDS forward ] SINGLE_SPLICE_VAR { CHROM_POS_START:9731761 CHROM_POS_END:9733647 } -=| MIDDLE_POINT:9732704 |=| CHROM_ID:5 |=| [( Arabidopsis_thaliana )	AW738569	SL10620	SL10620			SL10620				sgn-U220230	#Lycopersicon Combined #3 [6 ESTs aligned] arabidopsis/peptide: At5g27560.1 68412.m03007 expressed protein hypothetical protein slr1702 - Synechocystis sp., PIR:S75312 (evalue: 1e-111, score=400.2) genbank/nr: gi|18421131|ref|NP_568497.1| expressed prote
7647135	AT3G02690	integral membrane family protein, similar to PecM protein (GI:5852331) {Vogesella indigofera} and PecM protein (SP:P42194) (Erwinia chrysanthemi) [ 18396278 NP_566180.1 CDS forward ] SINGLE_SPLICE_VAR { CHROM_POS_START:579634 CHROM_POS_END:581455 } -=| M	AW738190	SL10621	SL10621	SL10621	SL10621		SL10621			sgn-U225266	#Lycopersicon Combined #3 [3 ESTs aligned] arabidopsis/peptide: At3g02690.1 68410.m00234 expressed integral membrane protein similar to PecM protein (GI:5852331) {Vogesella indigofera} and PecM protein (SP:P42194) [Erwinia chrysanthemi] (evalue: 1.7e-60,		S	At3g02690	S	249316	S
7646478	AT1G22660	tRNA-nucleotidyltransferase, putative / tRNA adenylyltransferase, putative, similar to tRNA nucleotidyltransferase (Lupinus albus) GI:1139585 [ 15219925 NP_173680.1 CDS forward ] MULTIPLE_SPLICE_VAR { CHROM_POS_START:8017399 CHROM_POS_END:8021527 } -=| M	AW737533	SL10623								sgn-U235191	#Lycopersicon Combined #3 [1 EST aligned]		M	At1g22660	S	249848	S	200393	S
7646359	AT3G19650	cyclin-related, contains weak similarity to Cylicin I (Multiple-band polypeptide I) (Swiss-Prot:P35662) (Bos taurus) [ 15230914 NP_188599.1 CDS forward ] SINGLE_SPLICE_VAR { CHROM_POS_START:6823549 CHROM_POS_END:6825180 } -=| MIDDLE_POINT:6824364 |=| CHR	AW737318	SL10624	SL10624			SL10624				sgn-U220835	#Lycopersicon Combined #3 [4 ESTs aligned] arabidopsis/peptide: At3g19650.1 68410.m02250 expressed protein (evalue: 1.6e-21, score=99.75) genbank/nr: gi|15230914|ref|NP_188599.1| expressed protein [Arabidopsis thaliana] gi|25454655|pir||T52393 hypothetic		M	At3g19650	S	267771	S	203811	S
7646158	AT3G07530	expressed protein, [ AT3G07530 30680341 NP_187409.2 CDS forward ] SINGLE_SPLICE_VAR { CHROM_POS_START:2400799 CHROM_POS_END:2404286 } -=| MIDDLE_POINT:2402542 |=| CHROM_ID:3 |=| [( Arabidopsis_thaliana )] |=-	AW737213	SL10625	SL10625	SL10625	SL10625		SL10625	SL10625		sgn-U229873	#Lycopersicon Combined #3 [2 ESTs aligned] arabidopsis/peptide: At3g07530.1 68410.m06955 hypothetical protein (evalue: 1.2e-51, score=111.3) genbank/nr: gi|30680341|ref|NP_187409.2| hypothetical protein [Arabidopsis thaliana] (evalue: 4.1e-50, score=111.
7646050	AT5G12920	expressed protein, contains 3 weak WD-40 repeats (PF00400) [ 15239941 NP_196796.1 CDS reverse ] SINGLE_SPLICE_VAR { CHROM_POS_START:4077920 CHROM_POS_END:4081418 } -=| MIDDLE_POINT:4079669 |=| CHROM_ID:5 |=| [( Arabidopsis_thaliana )] |=-	AW737105	SL10626								sgn-U224700	#Lycopersicon Combined #3 [4 ESTs aligned] arabidopsis/peptide: At5g12920.1 68412.m01366 hypothetical protein contains 3 weak WD-40 repeats (PF00400); low similarity to MEK kinase alpha (GI:4028547); transcriptional repressor TUP1 (GI:3406654) [Dictyostel
7642719	AT5G13390	expressed protein [ AT5G13390 15240619 NP_196843.1 CDS forward ] SINGLE_SPLICE_VAR { CHROM_POS_START:4292812 CHROM_POS_END:4296575 } -=| MIDDLE_POINT:4294693 |=| CHROM_ID:5 |=| [( Arabidopsis_thaliana )] |=-	AW735879	SL10627	SL10627			SL10627				sgn-U220169	#Lycopersicon Combined #3 [7 ESTs aligned] arabidopsis/peptide: At5g13390.1 68412.m01423 expressed protein (evalue: 0, score=729.9) genbank/nr: gi|22654967|gb|AAM98076.1| AT5g13390/T22N19_40 [Arabidopsis thaliana] (evalue: 0, score=729.9)		S	At5g13390	S			202862	S
7642687	AT5G06240	expressed protein [ AT5G06240 15239965 NP_196242.1 CDS forward ] SINGLE_SPLICE_VAR { CHROM_POS_START:1888381 CHROM_POS_END:1889513 } -=| MIDDLE_POINT:1888947 |=| CHROM_ID:5 |=| [( Arabidopsis_thaliana )] |=-	AW735848	SL10628	SL10628			SL10628			SL10628	sgn-U223872	#Lycopersicon Combined #3 [4 ESTs aligned] arabidopsis/peptide: At5g06240.1 68412.m00648 expressed protein (evalue: 1.2e-58, score=222.6) genbank/nr: gi|15239965|ref|NP_196242.1| expressed protein [Arabidopsis thaliana] gi|9759322|dbj|BAB09689.1| gene_id
7642648	AT3G61540	peptidase family protein, similar to prolyl aminopeptidase (proline iminopeptidase) from Aeromonas sobria SP|P46547, Propionibacterium freudenreichii subsp. shermanii GI:2415704, Hafnia alvei GI:1754489 [ 15233141 NP_191713.1 CDS forward ] SINGLE_SPLICE_	AW735810	SL10629	SL10629	SL10629	SL10629		SL10629		SL10629	sgn-U220753	#Lycopersicon Combined #3 [7 ESTs aligned] arabidopsis/peptide: At3g61540.1 68410.m06367 peptidase family similar to prolyl aminopeptidase (proline iminopeptidase) from Aeromonas sobria SP|P46547, Propionibacterium freudenreichii subsp. shermanii GI:24157		S	At3g61540	S	246521	S	203263	S
7412272	AT4G13330	expressed protein [ AT4G13330 15235667 NP_193069.1 CDS reverse ] SINGLE_SPLICE_VAR { CHROM_POS_START:7754244 CHROM_POS_END:7755833 } -=| MIDDLE_POINT:7755038 |=| CHROM_ID:4 |=| [( Arabidopsis_thaliana )] |=-	AW651034	SL10630	SL10630			SL10630				sgn-U219633	#Lycopersicon Combined #3 [8 ESTs aligned] arabidopsis/peptide: At4g13330.1 68411.m01887 expressed protein (evalue: 1e-123, score=440.3) genbank/nr: gi|15235667|ref|NP_193069.1| expressed protein [Arabidopsis thaliana] gi|7452059|pir||T06290 hypothe
7411954	AT3G17950	expressed protein, [ AT3G17950 15229554 NP_188422.1 CDS forward ] MULTIPLE_SPLICE_VAR { CHROM_POS_START:6146317 CHROM_POS_END:6147175 } -=| MIDDLE_POINT:6146746 |=| CHROM_ID:3 |=| [( Arabidopsis_thaliana )] |=-	AW650716	SL10631	SL10631			SL10631				sgn-U225553	#Lycopersicon Combined #3 [3 ESTs aligned] arabidopsis/peptide: At3g17950.1 68410.m02060 hypothetical protein (evalue: 3.8e-17, score=85.5) genbank/nr: gi|15229554|ref|NP_188422.1| hypothetical protein [Arabidopsis thaliana] (evalue: 1.4e-15, score=85.5)		S	At3g17950	S	252052	S
7410680	AT1G61000	Nuf2 family protein, contains Pfam PF03800: Nuf2 family domain [ 15219846 NP_176296.1 CDS reverse ] SINGLE_SPLICE_VAR { CHROM_POS_START:22469433 CHROM_POS_END:22477711 } -=| MIDDLE_POINT:22473572 |=| CHROM_ID:1 |=| [( Arabidopsis_thaliana )] |=-	AW649442	SL10637	SL10637	SL10637	SL10637		SL10637		SL10637	sgn-U221309	#Lycopersicon Combined #3 [6 ESTs aligned] arabidopsis/peptide: At1g61000.1 68408.m06297 expressed protein (evalue: 3e-121, score=432.2) genbank/nr: gi|33329192|gb|AAQ09996.1| S3 self-incompatibility locus-linked pollen 3.15 protein [Petunia integrifolia		S	At1g61000	S					130545	S
7410581	AT2G47910	expressed protein [ AT2G47910 18407481 NP_566113.1 CDS forward ] MULTIPLE_SPLICE_VAR { CHROM_POS_START:19621811 CHROM_POS_END:19622629 } -=| MIDDLE_POINT:19622220 |=| CHROM_ID:2 |=| [( Arabidopsis_thaliana )] |=-	AW649343	SL10638								sgn-U228529	#Lycopersicon Combined #3 [2 ESTs aligned] arabidopsis/peptide: At2g47910.1 68409.m05403 expressed protein (evalue: 3.3e-53, score=204.1) genbank/nr: gi|18407481|ref|NP_566113.1| expressed protein [Arabidopsis thaliana] gi|25409073|pir||A84921 hypothetic		S	At2g47910	S	253863	S
7409500	AT3G25980	mitotic spindle checkpoint protein, putative (MAD2), identical to Swiss-Prot:Q9LU93 mitotic spindle checkpoint protein MAD2 (Arabidopsis thaliana) [ 15230956 NP_189227.1 CDS forward ] SINGLE_SPLICE_VAR { CHROM_POS_START:9504469 CHROM_POS_END:9505639 } -=	AW648262	SL10639	SL10639	SL10639	SL10639		SL10639			sgn-U219403	#Lycopersicon Combined #3 [8 ESTs aligned] arabidopsis/peptide: At3g25980.1 68410.m02964 mitotic checkpoint protein -related similar to mitotic checkpoint component, Mad2 GB:AAD09238 from [Mus musculus] (evalue: 2.9e-98, score=354.8) genbank/nr: gi|15230
7409435	AT3G17590	transcription regulatory protein SNF5, putative (BSH), identical to SNF5 homolog BSH GI:1843628 from (Arabidopsis thaliana) [ 18401571 NP_566581.1 CDS reverse ] SINGLE_SPLICE_VAR { CHROM_POS_START:6017319 CHROM_POS_END:6019597 } -=| MIDDLE_POINT:6018458	AW648197	SL10640	SL10640	SL10640	SL10640		SL10640	SL10640		sgn-U216595	#Lycopersicon Combined #3 [16 ESTs aligned] arabidopsis/peptide: At3g17590.1 68410.m02023 SNF5 homolog BSH (bsh) annotation temporarily based on supporting cDNA gi|1843627|gb|U88061.1|ATU88061 (evalue: 4e-104, score=374.8) genbank/nr: gi|18401571|ref|NP_5		S	At3g17590	S	246420	S			127414	S
7408907	AT1G48350	ribosomal protein L18 family protein, similar to ribosomal protein L18 GI:3980238 from (Thermotoga maritima) [ 15221153 NP_175268.1 CDS forward ] SINGLE_SPLICE_VAR { CHROM_POS_START:17870937 CHROM_POS_END:17871883 } -=| MIDDLE_POINT:17871410 |=| CHROM_ID	AW647669	SL10642	SL10642			SL10642				sgn-U225546	#Lycopersicon Combined #3 [8 ESTs aligned] arabidopsis/peptide: At1g48350.1 68408.m04949 ribosomal protein L18p family similar to ribosomal protein L18 GI:3980238 from [Thermotoga maritima] (evalue: 3.8e-59, score=224.6) genbank/nr: gi|15221153|ref|NP_17
7338755	AT5G11640	expressed protein, predicted proteins, Drosophila melanogaster and Homo sapiens [ 15239121 NP_196725.1 CDS forward ] SINGLE_SPLICE_VAR { CHROM_POS_START:3742009 CHROM_POS_END:3743704 } -=| MIDDLE_POINT:3742856 |=| CHROM_ID:5 |=| [( Arabidopsis_thaliana )	AW625728	SL10643	SL10643	SL10643	SL10643		SL10643	SL10643	SL10643	sgn-U223857	#Lycopersicon Combined #3 [3 ESTs aligned] arabidopsis/peptide: At5g11640.1 68412.m01262 expressed protein predicted proteins, Drosophila melanogaster and Homo sapiens (evalue: 4.8e-37, score=150.6) genbank/nr: gi|15239121|ref|NP_196725.1| expressed prot
7338741	AT3G25400	expressed protein [ AT3G25400 30687841 NP_189167.2 CDS forward ] SINGLE_SPLICE_VAR { CHROM_POS_START:9214473 CHROM_POS_END:9215381 } -=| MIDDLE_POINT:9214927 |=| CHROM_ID:3 |=| [( Arabidopsis_thaliana )] |=-	AW625714	SL10644	SL10644			SL10644				sgn-U230374	#Lycopersicon Combined #3 [2 ESTs aligned] arabidopsis/peptide: At3g25400.1 68410.m02890 expressed protein (evalue: 2.6e-30, score=128.3) genbank/nr: gi|32482945|emb|CAE02349.1| OSJNBb0072M01.10 [Oryza sativa (japonica cultivar-group)] gi|38345698|emb|CA
7338691	AT2G36930	zinc finger (C2H2 type) family protein, contains Prosite PS00028: Zinc finger, C2H2 type, domain [ 18404278 NP_565854.1 CDS reverse ] SINGLE_SPLICE_VAR { CHROM_POS_START:15517081 CHROM_POS_END:15518426 } -=| MIDDLE_POINT:15517753 |=| CHROM_ID:2 |=| [( Ar	AW625664	SL10645	SL10645			SL10645				sgn-U216530	#Lycopersicon Combined #3 [16 ESTs aligned] arabidopsis/peptide: At2g36930.1 68409.m04100 expressed protein (evalue: 8.7e-49, score=189.9) genbank/nr: gi|45735910|dbj|BAD12942.1| unknown protein [Oryza sativa (japonica cultivar-group)] (evalue: 1e-47, s		S	At2g36930	S	247062	S	198927	S	120204	S	9	I	9.0151
7338653	AT1G03330	small nuclear ribonucleoprotein D, putative / snRNP core SM-like protein, putative / U6 snRNA-associated Sm-like protein, putative, similar to SWISS-PROT:Q9Y333 U6 snRNA-associated Sm-like protein LSm2 (Small nuclear ribonuclear protein D homolog, G7b, Sn	AW625626	SL10646	SL10646			SL10646				sgn-U226612	#Lycopersicon Combined #3 [3 ESTs aligned] arabidopsis/peptide: At1g03330.1 68408.m00279 expressed protein Similar to gb|U85207 snRNP core Sm protein homolog Sm-X5 from Mus musculus. EST gb|AA612141 comes from this gene (evalue: 2.8e-45, score=178.3) gen
7338645	AT1G09815	DNA polymerase delta subunit 4 family, contains similarity to Swiss-Prot:Q9HCU8 DNA polymerase delta subunit 4 (DNA polymerase delta subunit p12) (Homo sapiens) [ 18391073 NP_563854.1 CDS forward ] SINGLE_SPLICE_VAR { CHROM_POS_START:3189462 CHROM_POS_EN	AW625618	SL10647								sgn-U227515	#Lycopersicon Combined #3 [3 ESTs aligned] arabidopsis/peptide: At1g09815.1 68408.m00992 expressed protein (evalue: 1e-34, score=142.9) genbank/nr: gi|18391073|ref|NP_563854.1| expressed protein [Arabidopsis thaliana] (evalue: 3.4e-33, score=142.9)		S	At1g09815	S	258039	S	201091	S
7338592	AT1G64385	expressed protein [ AT1G64385 22330420 NP_683468.1 CDS forward ] SINGLE_SPLICE_VAR { CHROM_POS_START:23903972 CHROM_POS_END:23905619 } -=| MIDDLE_POINT:23904795 |=| CHROM_ID:1 |=| [( Arabidopsis_thaliana )] |=-	AW625565	SL10648	SL10648			SL10648				sgn-U222744	#Lycopersicon Combined #3 [5 ESTs aligned] arabidopsis/peptide: At1g64385.1 68408.m06686 expressed protein (evalue: 1.7e-33, score=140.2) genbank/nr: gi|22330420|ref|NP_683468.1| expressed protein [Arabidopsis thaliana] gi|27311781|gb|AAO00856.1| Unknown		S	At1g64385	S	246122	S
7338509	AT2G34470	similar to urease accessory protein G [Solanum tuberosum] (GB:CAC33002.1) [ 79324312 NP_001031481.1 CDS reverse ] MULTIPLE_SPLICE_VAR { CHROM_POS_START:14537979 CHROM_POS_END:14539490 } -=| MIDDLE_POINT:14538734 |=| CHROM_ID:2 |=| [( Arabidopsis_thaliana	AW625482	SL10649	SL10649	SL10649	SL10649		SL10649	SL10649		sgn-U219076	#Lycopersicon Combined #3 [9 ESTs aligned] arabidopsis/peptide: At2g34470.1 68409.m03822 urease accessory protein -related (evalue: 9e-133, score=469.9) genbank/nr: gi|13161908|emb|CAC33001.1| urease accessory protein G [Solanum tuberosum] (evalue: 3e-14		S	At2g34470	S	246522	M	197505	S	121452	S	2	I(LOD2)	2.0385
7338460	AT5G47570	expressed protein [ AT5G47570 18422811 NP_568684.1 CDS reverse ] SINGLE_SPLICE_VAR { CHROM_POS_START:19310095 CHROM_POS_END:19311892 } -=| MIDDLE_POINT:19310993 |=| CHROM_ID:5 |=| [( Arabidopsis_thaliana )] |=-	AW625433	SL10650	SL10650			SL10650				sgn-U217113	#Lycopersicon Combined #3 [14 ESTs aligned] arabidopsis/peptide: At5g47570.1 68412.m05294 expressed protein (evalue: 2e-60, score=228.8) genbank/nr: gi|18422811|ref|NP_568684.1| expressed protein [Arabidopsis thaliana] gi|9758785|dbj|BAB09083.1| gene_id:		S	At5g47570	S	245210	S	197152	S	122434	S
7338262	AT1G29850	double-stranded DNA-binding family protein, contains Pfam profile: PF01984 double-stranded DNA-binding domain [ 30690937 NP_849728.1 CDS forward ] MULTIPLE_SPLICE_VAR { CHROM_POS_START:10447850 CHROM_POS_END:10449614 } -=| MIDDLE_POINT:10448732 |=| CHROM	AW625235	SL10651								sgn-U217279	#Lycopersicon Combined #3 [13 ESTs aligned] arabidopsis/peptide: At1g29850.1 68408.m09161 putative apoptosis-related protein 19 annotation temporarily based on supporting cDNA gi|20465588|gb|AY096627.1| (evalue: 8.5e-42, score=166.8) genbank/nr: gi|329662		S	At1g29850	S	252209	S	196074	M
7338059	AT3G20720	expressed protein [ AT3G20720 15232343 NP_188708.1 CDS forward ] SINGLE_SPLICE_VAR { CHROM_POS_START:7240104 CHROM_POS_END:7246760 } -=| MIDDLE_POINT:7243432 |=| CHROM_ID:3 |=| [( Arabidopsis_thaliana )] |=-	AW625032	SL10652	SL10652			SL10652				sgn-U226967	#Lycopersicon Combined #3 [3 ESTs aligned] arabidopsis/peptide: At3g20720.1 68410.m02375 expressed protein (evalue: 9.2e-47, score=184.1) genbank/nr: gi|9294398|dbj|BAB02479.1| gene_id:MOE17.2~unknown protein [Arabidopsis thaliana] (evalue: 3.4e-45, scor		S	At3g20720	S	256438	S			119649	S
7338054	AT4G27540	prenylated rab acceptor (PRA1) protein-related, contains Pfam profile PF03208: PRA1 family protein [ 18417012 NP_567776.1 CDS reverse ] SINGLE_SPLICE_VAR { CHROM_POS_START:13753455 CHROM_POS_END:13754666 } -=| MIDDLE_POINT:13754060 |=| CHROM_ID:4 |=| [(	AW625027	SL10653	SL10653			SL10653				sgn-U219117	#Lycopersicon Combined #3 [9 ESTs aligned] arabidopsis/peptide: At4g27540.1 68411.m03603 expressed protein (evalue: 2.4e-51, score=195.7) genbank/nr: gi|18417012|ref|NP_567776.1| expressed protein [Arabidopsis thaliana] gi|21536961|gb|AAM61302.1| unknown		M	At4g27540	S	248176	S	200654	S
7337902	AT3G19820	cell elongation protein / DWARF1 / DIMINUTO (DIM), identical to GB:S71189 (SP|Q39085) from (Arabidopsis thaliana) [ 15230955 NP_188616.1 CDS reverse ] MULTIPLE_SPLICE_VAR { CHROM_POS_START:6879841 CHROM_POS_END:6881622 } -=| MIDDLE_POINT:6880731 |=| CHRO	AW624875	SL10655	SL10655			SL10655				sgn-U213594	#Lycopersicon Combined #3 [23 ESTs aligned] arabidopsis/peptide: At3g19820.2 68410.m06738 cell elongation protein (DWARF1) (DIMINUTO) (DIM) identical to GB:S71189 [SP|Q39085] from [Arabidopsis thaliana]; contains Pfam FAD binding domain PF01565 (eval
7337476	AT5G19150	carbohydrate kinase family, contains Pfam profile PF01256: Carbohydrate kinase [ 18419840 NP_568369.1 CDS reverse ] MULTIPLE_SPLICE_VAR { CHROM_POS_START:6426282 CHROM_POS_END:6428404 } -=| MIDDLE_POINT:6427343 |=| CHROM_ID:5 |=| [( Arabidopsis_thaliana	AW624449	SL10656	SL10656			SL10656				sgn-U223032	#Lycopersicon Combined #3 [4 ESTs aligned] arabidopsis/peptide: At5g19150.2 68418.m02280 carbohydrate kinase family contains Pfam profile PF01256: Carbohydrate kinase (evalue: 1.5e-53, score=205.3) genbank/nr: gi|18419840|ref|NP_568369.1| expressed prote
7337380	AT3G52640	nicastrin-related, contains weak similarity to Nicastrin precursor (Swiss-Prot:Q92542) (Homo sapiens) [ 42572647 NP_974419.1 CDS reverse ] MULTIPLE_SPLICE_VAR { CHROM_POS_START:19526056 CHROM_POS_END:19531268 } -=| MIDDLE_POINT:19528662 |=| CHROM_ID:	AW624353	SL10657	SL10657			SL10657				sgn-U238626	#Lycopersicon Combined #3 [1 EST aligned]		S	At3g52640	S	265612	M	201867	S	121961	S
7337357	AT1G21500	expressed protein [ AT1G21500 18394996 NP_564142.1 CDS reverse ] SINGLE_SPLICE_VAR { CHROM_POS_START:7530036 CHROM_POS_END:7530943 } -=| MIDDLE_POINT:7530489 |=| CHROM_ID:1 |=| [( Arabidopsis_thaliana )] |=-	AW624234	SL10658	SL10658			SL10658				sgn-U217667	#Lycopersicon Combined #3 [12 ESTs aligned] arabidopsis/peptide: At1g21500.1 68408.m02429 expressed protein (evalue: 2.6e-11, score=65.08) genbank/nr: gi|18394996|ref|NP_564142.1| expressed protein [Arabidopsis thaliana] gi|25373055|pir||H86347 hypotheti		S	At1g21500	S	252327	S
7336703	AT3G17670	ferredoxin-related, contains Pfam PF00515: TPR Domain [ 15229091 NP_188394.1 CDS forward ] SINGLE_SPLICE_VAR { CHROM_POS_START:6039646 CHROM_POS_END:6042018 } -=| MIDDLE_POINT:6040832 |=| CHROM_ID:3 |=| [( Arabidopsis_thaliana )] |=-	AW623676	SL10661								sgn-U240009	#Lycopersicon Combined #3 [1 EST aligned]
7336530	AT5G07020	proline-rich family protein [ AT5G07020 18415378 NP_568178.1 CDS reverse ] SINGLE_SPLICE_VAR { CHROM_POS_START:2180670 CHROM_POS_END:2182285 } -=| MIDDLE_POINT:2181477 |=| CHROM_ID:5 |=| [( Arabidopsis_thaliana )] |=-	AW623503	SL10663	SL10663			SL10663				sgn-U215371	#Lycopersicon Combined #3 [24 ESTs aligned] arabidopsis/peptide: At5g07020.1 68412.m00736 proline-rich protein family (evalue: 3.9e-48, score=188.7) genbank/nr: gi|21553857|gb|AAM62950.1| unknown [Arabidopsis thaliana] (evalue: 1.5e-46, score=188.7)		S	At5g07020	S	246837	M			122947	S
7336344	AT3G04020	expressed protein [ AT3G04020 15229211 NP_187052.1 CDS forward ] SINGLE_SPLICE_VAR { CHROM_POS_START:1041078 CHROM_POS_END:1042384 } -=| MIDDLE_POINT:1041731 |=| CHROM_ID:3 |=| [( Arabidopsis_thaliana )] |=-	AW623317	SL10665								sgn-U231650	#Lycopersicon Combined #3 [2 ESTs aligned] arabidopsis/peptide: At3g04020.1 68410.m00390 expressed protein (evalue: 6e-17, score=83.96) genbank/nr: gi|15229211|ref|NP_187052.1| expressed protein [Arabidopsis thaliana] gi|6223647|gb|AAF05861.1| unknown pr		S	At3g04020	S	264706	S	197736	S
7336155	AT1G15220	cytochrome c biogenesis protein family, contains Pfam PF03918: Cytochrome C biogenesis protein [ 18394212 NP_563966.1 CDS reverse ] MULTIPLE_SPLICE_VAR { CHROM_POS_START:5240466 CHROM_POS_END:5241112 } -=| MIDDLE_POINT:5240789 |=| CHROM_ID:1 |=| [( Arabi	AW623116	SL10666	SL10666			SL10666				sgn-U236693	#Lycopersicon Combined #3 [1 EST aligned]
7335951	AT2G20410	activating signal cointegrator-related, similar to ASC-1 (GI:6581062) (Mus musculus) [ 18399346 NP_565471.1 CDS forward ] SINGLE_SPLICE_VAR { CHROM_POS_START:8809642 CHROM_POS_END:8811275 } -=| MIDDLE_POINT:8810458 |=| CHROM_ID:2 |=| [( Arabidopsis_thali	AW622924	SL10667	SL10667			SL10667				sgn-U218761	#Lycopersicon Combined #3 [10 ESTs aligned] arabidopsis/peptide: At2g20410.1 68409.m02165 expressed protein (evalue: 4.7e-75, score=278.9) genbank/nr: gi|21537348|gb|AAM61689.1| unknown [Arabidopsis thaliana] (evalue: 1.8e-73, score=278.9)
7334277	AT3G07180	GPI transamidase component PIG-S-related, similar to GPI transamidase component PIG-S (Phosphatidylinositol-glycan biosynthesis, class S protein) (Swiss-Prot:Q96S52) (Homo sapiens) [ 22330899 NP_187374.2 CDS reverse ] MULTIPLE_SPLICE_VAR { CHROM_POS_STAR	AW622630	SL10668
7333907	AT3G29280	expressed protein, [ AT3G29280 15228659 NP_189574.1 CDS reverse ] SINGLE_SPLICE_VAR { CHROM_POS_START:11237942 CHROM_POS_END:11239184 } -=| MIDDLE_POINT:11238563 |=| CHROM_ID:3 |=| [( Arabidopsis_thaliana )] |=-	AW622260	SL10669	SL10669			SL10669				sgn-U218352	#Lycopersicon Combined #3 [6 ESTs aligned] arabidopsis/peptide: At3g29280.1 68410.m03375 hypothetical protein (evalue: 1.7e-60, score=229.6) genbank/nr: gi|15228659|ref|NP_189574.1| hypothetical protein [Arabidopsis thaliana] (evalue: 6.5e-59, score=229.
7333767	AT5G14240	expressed protein [ AT5G14240 15241349 NP_196928.1 CDS reverse ] SINGLE_SPLICE_VAR { CHROM_POS_START:4596226 CHROM_POS_END:4597571 } -=| MIDDLE_POINT:4596898 |=| CHROM_ID:5 |=| [( Arabidopsis_thaliana )] |=-	AW622120	SL10670	SL10670	SL10670	SL10670		SL10670	SL10670		sgn-U222526	#Lycopersicon Combined #3 [5 ESTs aligned] arabidopsis/peptide: At5g14240.1 68412.m01537 expressed protein various predicted proteins from D. melanogaster, H. sapiens and S. pombe (evalue: 2.3e-92, score=335.1) genbank/nr: gi|15241349|ref|NP_196928.1| ex
7333733	AT3G56510	TBP-binding protein, putative, similar to TBP-binding protein ABT1 GI:6518527 from (Mus musculus) [ 30694465 NP_191210.2 CDS reverse ] MULTIPLE_SPLICE_VAR { CHROM_POS_START:20955327 CHROM_POS_END:20957214 } -=| MIDDLE_POINT:20956270 |=| CHROM_ID:3 |=| [(	AW622086	SL10671	SL10671			SL10671				sgn-U219131	#Lycopersicon Combined #3 [9 ESTs aligned] arabidopsis/peptide: At3g56510.1 68410.m05804 TBP-binding protein, putative similar to TBP-binding protein ABT1 GI:6518527 from [Mus musculus] (evalue: 7e-69, score=256.9) genbank/nr: gi|30694465|ref|NP_191210.2
7333724	AT1G03180	expressed protein [ AT1G03180 79335808 NP_171817.2 CDS forward ] MULTIPLE_SPLICE_VAR { CHROM_POS_START:773543 CHROM_POS_END:775179 } -=| MIDDLE_POINT:774361 |=| CHROM_ID:1 |=| [( Arabidopsis_thaliana )] |=-	AW622077	SL10672	SL10672			SL10672				sgn-U222359	#Lycopersicon Combined #3 [5 ESTs aligned] arabidopsis/peptide: At1g03180.1 68408.m00264 hypothetical protein (evalue: 1.2e-56, score=217.2) genbank/nr: gi|15218734|ref|NP_171817.1| hypothetical protein [Arabidopsis thaliana] gi|25406730|pir||B86163 prot		S	At1g03180	S	257513	S
7333680	AT1G31812	acyl-CoA binding protein / ACBP, identical to acyl-CoA-binding protein (ACBP) (Arabidopsis thaliana) SWISS-PROT:P57752 [ 15222465 NP_174462.1 CDS reverse ] SINGLE_SPLICE_VAR { CHROM_POS_START:11411113 CHROM_POS_END:11412080 } -=| MIDDLE_POINT:11411596 |=	AW622033	SL10673	SL10673			SL10673				sgn-U214537	#Lycopersicon Combined #3 [35 ESTs aligned] arabidopsis/peptide: At1g31812.1 68408.m03538 Acyl CoA binding protein -related contains Pfam profile: PF00887: Acyl CoA binding protein (evalue: 5.6e-26, score=113.6) genbank/nr: gi|3334112|sp|O04066|ACBP_RICC		S	At1g31812	S	260521	M	198090	S	124159	M
7333651	AT5G38900	DSBA oxidoreductase family protein, contains Pfam profile: PF01323 DSBA-like thioredoxin domain [ 15241578 NP_198706.1 CDS reverse ] SINGLE_SPLICE_VAR { CHROM_POS_START:15590975 CHROM_POS_END:15592175 } -=| MIDDLE_POINT:15591575 |=| CHROM_ID:5 |=| [( Ara	AW622004	SL10674	SL10674			SL10674				sgn-U213826	#Lycopersicon Combined #3 [24 ESTs aligned] arabidopsis/peptide: At5g38900.1 68412.m04231 frnE protein - like frnE protein, Deinococcus radiodurans, PIR:E75491 (evalue: 1.6e-76, score=283.1) genbank/nr: gi|34915192|ref|NP_919053.1| putative polyketide sy
7333526	AT5G13190	expressed protein [ AT5G13190 18416986 NP_568286.1 CDS reverse ] SINGLE_SPLICE_VAR { CHROM_POS_START:4204990 CHROM_POS_END:4206208 } -=| MIDDLE_POINT:4205599 |=| CHROM_ID:5 |=| [( Arabidopsis_thaliana )] |=-	AW621879	SL10675	SL10675	SL10675	SL10675		SL10675			sgn-U222652	#Lycopersicon Combined #3 [4 ESTs aligned] arabidopsis/peptide: At5g13190.1 68412.m01394 expressed protein (evalue: 3.1e-53, score=204.9) genbank/nr: gi|18416986|ref|NP_568286.1| expressed protein [Arabidopsis thaliana] gi|14334510|gb|AAK59452.1| unknown		M	At5g13190	S	252670	S	197305	S
7333491	AT3G45740	hydrolase family protein / HAD-superfamily protein, contains TIGRfam domians TIGR01460: HAD-superfamily hydrolase, subfamily IIA and TIGR01456: HAD-superfamily subfamily IIA hydrolase, TIGR01456, CECR5 [ 15231226 NP_190160.1 CDS forward ] SINGLE_SPLICE_V	AW621844	SL10676	SL10676	SL10676	SL10676		SL10676
7333350	AT3G18270	mandelate racemase/muconate lactonizing enzyme family protein, low similarity to cis,cis-muconate lactonizing enzyme (Burkholderia sp. TH2) GI:23491535 [ 18401824 NP_566605.1 CDS forward ] SINGLE_SPLICE_VAR { CHROM_POS_START:6262016 CHROM_POS_END:6264031	AW621703	SL10678	SL10678	SL10678	SL10678		SL10678			sgn-U216092	#Lycopersicon Combined #3 [18 ESTs aligned] arabidopsis/peptide: At3g18270.1 68410.m02096 expressed protein contains Pfam profile: PF01188 Mandelate racemase/muconate lactonizing enzyme family (evalue: 3e-151, score=531.9) genbank/nr: gi|15408749|db		S	At3g18270	S	248732	S	197899	S
7333074	AT1G48160	signal recognition particle 19 kDa protein, putative / SRP19, putative, similar to signal recognition particle 19 kDa protein subunit SRP19 GI:624221 (Oryza sativa (japonica cultivar-group)) [ 15221088 NP_175250.1 CDS reverse ] SINGLE_SPLICE_VAR { CHROM_	AW621427	SL10679	SL10679	SL10679	SL10679		SL10679			sgn-U225099	#Lycopersicon Combined #3 [4 ESTs aligned] arabidopsis/peptide: At1g48160.1 68408.m04925 signal recognition particle 19 kDa protein subunit -related similar to GB:U19030 from [Oryza sativa] (Plant Mol. Biol. 34 (3), 507-515 (1997)) (evalue: 2.9e-44, scor		S	At1g48160	S	263863	S	198426	S	120192	S
7332984	AT4G15790	expressed protein [ AT4G15790 30683404 NP_567475.2 CDS forward ] SINGLE_SPLICE_VAR { CHROM_POS_START:8982265 CHROM_POS_END:8984076 } -=| MIDDLE_POINT:8983170 |=| CHROM_ID:4 |=| [( Arabidopsis_thaliana )] |=-	AW621337	SL10680	SL10680			SL10680				sgn-U223486	#Lycopersicon Combined #3 [4 ESTs aligned] arabidopsis/peptide: At4g15790.1 68411.m02183 expressed protein (evalue: 1.6e-27, score=119.8) genbank/nr: gi|18175846|gb|AAL59938.1| unknown protein [Arabidopsis thaliana] gi|21689873|gb|AAM67497.1| unknown pro		S	At4g15790	S					120630	S	1	F(LOD3)	1.0333
7324716	AT3G27930	expressed protein [ AT3G27930 18405582 NP_566828.1 CDS reverse ] SINGLE_SPLICE_VAR { CHROM_POS_START:10370830 CHROM_POS_END:10373555 } -=| MIDDLE_POINT:10372192 |=| CHROM_ID:3 |=| [( Arabidopsis_thaliana )] |=-	AW618470	SL10682	SL10682	SL10682	SL10682		SL10682	SL10682		sgn-U240421	#Lycopersicon Combined #3 [1 EST aligned]		S	At3g27930	S	256057	S
7324300	AT1G74880	expressed protein [ AT1G74880 18410719 NP_565093.1 CDS reverse ] SINGLE_SPLICE_VAR { CHROM_POS_START:28133773 CHROM_POS_END:28134681 } -=| MIDDLE_POINT:28134227 |=| CHROM_ID:1 |=| [( Arabidopsis_thaliana )] |=-	AW618073	SL10683	SL10683	SL10683	SL10683		SL10683	SL10683		sgn-U218728	#Lycopersicon Combined #3 [9 ESTs aligned] arabidopsis/peptide: At1g74880.1 68408.m07971 expressed protein (evalue: 9.1e-45, score=176.8) genbank/nr: gi|18410719|ref|NP_565093.1| expressed protein [Arabidopsis thaliana] gi|25373338|pir||D96778 unknown pr
7324237	AT3G50560	short-chain dehydrogenase/reductase (SDR) family protein, contains INTERPRO family IPR002198 short-chain dehydrogenase/reductase (SDR) superfamily [ 18409128 NP_566935.1 CDS reverse ] SINGLE_SPLICE_VAR { CHROM_POS_START:18772228 CHROM_POS_END:18774816 }	AW617986	SL10685	SL10685			SL10685				sgn-U230027	#Lycopersicon Combined #3 [2 ESTs aligned] arabidopsis/peptide: At3g50560.1 68410.m05125 short-chain dehydrogenase/reductase family protein contains INTERPRO family IPR002198 short-chain dehydrogenase/reductase (SDR) superfamily (evalue: 1.1e-44, score=1
7323669	AT4G35910	expressed protein [ AT4G35910 18419746 NP_567993.1 CDS reverse ] SINGLE_SPLICE_VAR { CHROM_POS_START:17008820 CHROM_POS_END:17011017 } -=| MIDDLE_POINT:17009918 |=| CHROM_ID:4 |=| [( Arabidopsis_thaliana )] |=-	AW617498	SL10686	SL10686			SL10686				sgn-U224049	#Lycopersicon Combined #3 [4 ESTs aligned] arabidopsis/peptide: At4g35910.1 68411.m04639 expressed protein (evalue: 1.5e-88, score=323.2) genbank/nr: gi|21553405|gb|AAM62498.1| unknown [Arabidopsis thaliana] (evalue: 5.6e-87, score=323.2)		S	At4g35910	S	253663	S	201241	S
7323000	AT2G40550	expressed protein [ AT2G40550 42569805 NP_181587.2 CDS forward ] SINGLE_SPLICE_VAR { CHROM_POS_START:16942005 CHROM_POS_END:16945111 } -=| MIDDLE_POINT:16943558 |=| CHROM_ID:2 |=| [( Arabidopsis_thaliana )] |=-	AW616899	SL10687								sgn-U229277	#Lycopersicon Combined #3 [2 ESTs aligned] arabidopsis/peptide: At2g40550.1 68409.m04532 expressed protein (evalue: 3e-50, score=194.5) genbank/nr: gi|25408711|pir||H84830 hypothetical protein At2g40550 [imported] - Arabidopsis thaliana >gi|2651302|gb|AA
7322901	AT5G47940	expressed protein [ AT5G47940 15238848 NP_199605.1 CDS reverse ] SINGLE_SPLICE_VAR { CHROM_POS_START:19426633 CHROM_POS_END:19429119 } -=| MIDDLE_POINT:19427876 |=| CHROM_ID:5 |=| [( Arabidopsis_thaliana )] |=-	AW616812	SL10688	SL10688			SL10688
7322647	AT1G48420	desulfhydrase family, similar to similar to D-cysteine desulfhydrase (EC 4.4.1.15). (Swiss-Prot:P59329) (Escherichia coli O6) [ 30694324 NP_175275.3 CDS reverse ] SINGLE_SPLICE_VAR { CHROM_POS_START:17900435 CHROM_POS_END:17902471 } -=| MIDDLE_POINT:1790	AW616581	SL10689	SL10689	SL10689	SL10689		SL10689	SL10689		sgn-U214999	#Lycopersicon Combined #3 [26 ESTs aligned] arabidopsis/peptide: At1g48420.1 68408.m04958 expressed protein contains similarity to 1-aminocyclopropane-1-carboxylate deaminases (evalue: 5e-118, score=420.6) genbank/nr: gi|46805374|dbj|BAD16875.1| putative
7322546	AT1G80410	acetyltransferase-related, low similarity to acetyltransferase Tubedown-1 (Mus musculus) GI:8497318, N-TERMINAL ACETYLTRANSFERASE GB:P12945 from (Saccharomyces cerevisiae) [ 22330770 NP_178157.2 CDS reverse ] SINGLE_SPLICE_VAR { CHROM_POS_START:30232855	AW616492	SL10690	SL10690	SL10690	SL10690		SL10690	SL10690		sgn-U226242	#Lycopersicon Combined #3 [3 ESTs aligned] arabidopsis/peptide: At1g80410.1 68408.m08619 acetyltransferase - related low similarity to acetyltransferase Tubedown-1 [Mus musculus] GI:8497318, N-TERMINAL ACETYLTRANSFERASE GB:P12945 from (Saccharomyces cerev
7321803	AT4G01270	zinc finger (C3HC4-type RING finger) family protein, contains Pfam profile: PF00097 zinc finger, C3HC4 type (RING finger) [ 15234116 NP_192036.1 CDS forward ] SINGLE_SPLICE_VAR { CHROM_POS_START:532351 CHROM_POS_END:534891 } -=| MIDDLE_POINT:533621 |=| C	AW615915	SL10693	SL10693	SL10693	SL10693		SL10693			sgn-U238808	#Lycopersicon Combined #3 [1 EST aligned]
6986142	AT4G37200	thioredoxin family protein, contains Pfam profile: PF00085 Thioredoxin [ 15235475 NP_195437.1 CDS reverse ] SINGLE_SPLICE_VAR { CHROM_POS_START:17509830 CHROM_POS_END:17511224 } -=| MIDDLE_POINT:17510527 |=| CHROM_ID:4 |=| [( Arabidopsis_thaliana )] |=-	AW443960	SL10694	SL10694	SL10694	SL10694		SL10694			sgn-U223223	#Lycopersicon Combined #3 [5 ESTs aligned] arabidopsis/peptide: At4g37200.1 68411.m04787 thioredoxin family contains Pfam profile: PF00085 Thioredoxin (evalue: 1.1e-56, score=213.8) genbank/nr: gi|15235475|ref|NP_195437.1| thioredoxin family [Arabidopsis		S	At4g37200	S	249677	S
6986133	AT5G38890	exoribonuclease-related, similar to SP|P53859 3'-5' exoribonuclease CSL4 (EC 3.1.13.-) {Saccharomyces cerevisiae} [ 42568189 NP_568559.2 CDS forward ] SINGLE_SPLICE_VAR { CHROM_POS_START:15586737 CHROM_POS_END:15588128 } -=| MIDDLE_POINT:15587432 |=| CHR	AW443951	SL10695								sgn-U221387	#Lycopersicon Combined #3 [6 ESTs aligned] arabidopsis/peptide: At5g38890.1 68412.m04229 expressed protein CGI-108 protein, Homo sapiens, EMBL:AF151866 (evalue: 1.3e-74, score=276.6) genbank/nr: gi|47848174|dbj|BAD22001.1| exoribonuclease-like [Oryza sati		S	At5g38890	S	266817	S
6985899	AT5G54855	pollen Ole e 1 allergen and extensin family protein, contains Pfam domain, PF01190: Pollen proteins Ole e I family [ 18423677 NP_568813.1 CDS forward ] SINGLE_SPLICE_VAR { CHROM_POS_START:22300128 CHROM_POS_END:22301477 } -=| MIDDLE_POINT:22300802 |=| CH	AW443717	SL10697	SL10697			SL10697				sgn-U219830	#Lycopersicon Combined #3 [8 ESTs aligned] arabidopsis/peptide: At5g54855.1 68412.m06181 expressed protein (evalue: 1.4e-53, score=205.7) genbank/nr: gi|18423677|ref|NP_568813.1| expressed protein [Arabidopsis thaliana] gi|15294158|gb|AAK95256.1| unknown		S	At5g54855	S	250322	S	200805	S	124905	S
6985373	AT5G63905	expressed protein [ AT5G63905 18424765 NP_568982.1 CDS reverse ] SINGLE_SPLICE_VAR { CHROM_POS_START:25588281 CHROM_POS_END:25588729 } -=| MIDDLE_POINT:25588505 |=| CHROM_ID:5 |=| [( Arabidopsis_thaliana )] |=-	AW443191	SL10699								sgn-U213982	#Lycopersicon Combined #3 [24 ESTs aligned] arabidopsis/peptide: At1g62280.1 68408.m06442 expressed protein (evalue: 4.4e-88, score=322.4) genbank/nr: gi|34904638|ref|NP_913666.1| OSJNBa0004G10.32 [Oryza sativa (japonica cultivar-group)] gi|11320840|dbj|
6985353	AT4G16450	expressed protein [ AT4G16450 18414665 NP_567500.1 CDS forward ] SINGLE_SPLICE_VAR { CHROM_POS_START:9280154 CHROM_POS_END:9280563 } -=| MIDDLE_POINT:9280358 |=| CHROM_ID:4 |=| [( Arabidopsis_thaliana )] |=-	AW443171	SL10700	SL10700			SL10700				sgn-U227410	#Lycopersicon Combined #3 [3 ESTs aligned] arabidopsis/peptide: At4g16450.1 68411.m02267 expressed protein (evalue: 5e-45, score=176.8) genbank/nr: gi|37805925|dbj|BAC99342.1| unknown protein [Oryza sativa (japonica cultivar-group)] gi|38175483|dbj|BAD01		S	At4g16450	S	246920	S	198906	S
6985039	AT2G42210	expressed protein, similar to hypothetical protein [Oryza sativa (japonica cultivar-group)] (GB:XP_450480.1) [ 79324885 NP_001031527.1 CDS forward ] MULTIPLE_SPLICE_VAR { CHROM_POS_START:17597678 CHROM_POS_END:17598669 } -=| MIDDLE_POINT:17598173 |=| CHR	AW442857	SL10701	SL10701	SL10701	SL10701		SL10701	SL10701		sgn-U213261	#Lycopersicon Combined #3 [28 ESTs aligned] arabidopsis/peptide: At2g42210.1 68409.m04722 expressed protein (evalue: 8e-55, score=211.1) genbank/nr: gi|18405910|ref|NP_565968.1| expressed protein [Arabidopsis thaliana] gi|7487410|pir||T00930 hypothetical
6985006	AT2G17695	expressed protein [ AT2G17695 30680073 NP_849965.1 CDS reverse ] SINGLE_SPLICE_VAR { CHROM_POS_START:7691296 CHROM_POS_END:7692091 } -=| MIDDLE_POINT:7691693 |=| CHROM_ID:2 |=| [( Arabidopsis_thaliana )] |=-	AW442824	SL10702	SL10702			SL10702				sgn-U213839	#Lycopersicon Combined #3 [14 ESTs aligned] arabidopsis/peptide: At2g17695.1 68409.m01845 expressed protein (evalue: 1.4e-71, score=266.5) genbank/nr: gi|30680073|ref|NP_849965.1| expressed protein [Arabidopsis thaliana] gi|26451700|dbj|BAC42945.1| unkno		M	At2g17695	S	252902	S	198471	S
6984928	AT2G20390	expressed protein [ AT2G20390 18399337 NP_565470.1 CDS reverse ] SINGLE_SPLICE_VAR { CHROM_POS_START:8803556 CHROM_POS_END:8805223 } -=| MIDDLE_POINT:8804389 |=| CHROM_ID:2 |=| [( Arabidopsis_thaliana )] |=-	AW442746	SL10703								sgn-U219413	#Lycopersicon Combined #3 [9 ESTs aligned] arabidopsis/peptide: At2g20390.1 68409.m02163 expressed protein (evalue: 3.1e-53, score=205.7) genbank/nr: gi|18399337|ref|NP_565470.1| expressed protein [Arabidopsis thaliana] gi|20197854|gb|AAD21749.2| express		S	At2g20390	S	254177	S			122888	S	4	I	4.028
6976752	AT5G43430	electron transfer flavoprotein beta subunit family protein, contains Pfam profile: PF01012 electron transfer flavoprotein, beta subunit [ 15239866 NP_199156.1 CDS forward ] MULTIPLE_SPLICE_VAR { CHROM_POS_START:17470884 CHROM_POS_END:17472339 } -=| MIDDL	AW441501	SL10706	SL10706	SL10706	SL10706		SL10706		SL10706	sgn-U221203	#Lycopersicon Combined #3 [6 ESTs aligned] arabidopsis/peptide: At5g43430.1 68412.m04788 electron transfer flavo protein beta-subunit-related (evalue: 3.3e-92, score=334.3) genbank/nr: gi|21537123|gb|AAM61464.1| electron transfer flavoprotein beta-subuni
6976680	AT1G27760	interferon-related developmental regulator family protein / IFRD protein family, contains Pfam PF05004: Interferon-related developmental regulator (IFRD) [ 42571665 NP_973923.1 CDS forward ] MULTIPLE_SPLICE_VAR { CHROM_POS_START:9668882 CHROM_POS_END:967	AW441429	SL10707								sgn-U217145	#Lycopersicon Combined #3 [11 ESTs aligned] arabidopsis/peptide: At1g27760.3 68414.m03393 interferon-related developmental regulator family protein / IFRD protein family contains Pfam PF05004: Interferon-related developmental regulator (IFRD); simila
6917950	AT3G24010	PHD finger family protein, contains Pfam profile: PF00628 PHD-finger [ 18404002 NP_566742.1 CDS reverse ] SINGLE_SPLICE_VAR { CHROM_POS_START:8676127 CHROM_POS_END:8678193 } -=| MIDDLE_POINT:8677160 |=| CHROM_ID:3 |=| [( Arabidopsis_thaliana )] |=-	AW399480	SL10709	SL10709			SL10709				sgn-U236533	#Lycopersicon Combined #3 [1 EST aligned]		S	At3g24010	S	261751	M	200918	S	129614	S	9	I(LOD2)	9.099
6917372	AT1G51350	armadillo/beta-catenin repeat family protein, contains Pfam profile: PF00514 armadillo/beta-catenin-like repeat [ 15223823 NP_175546.1 CDS forward ] SINGLE_SPLICE_VAR { CHROM_POS_START:19039519 CHROM_POS_END:19042406 } -=| MIDDLE_POINT:19040962 |=| CHROM	AW398902	SL10711								sgn-U227427	#Lycopersicon Combined #3 [3 ESTs aligned] arabidopsis/peptide: At1g51350.1 68408.m05300 expressed protein (evalue: 4e-108, score=388.7) genbank/nr: gi|15223823|ref|NP_175546.1| expressed protein [Arabidopsis thaliana] gi|20260482|gb|AAM13139.1| unknown		S	At1g51350	S					123736	S
6917061	AT4G02030	expressed protein, similar to expressed protein [Arabidopsis thaliana] (TAIR:At1g21170.1) [ 79460404 NP_192112.2 CDS forward ] SINGLE_SPLICE_VAR { CHROM_POS_START:892262 CHROM_POS_END:897175 } -=| MIDDLE_POINT:894718 |=| CHROM_ID:4 |=| [( Arabidopsis_tha	AW398591	SL10713								sgn-U219279	#Lycopersicon Combined #3 [2 ESTs aligned] arabidopsis/peptide: At4g02030.1 68411.m00250 expressed protein similar to C. elegans protein B0414.8, GenBank accession number 2088768 (evalue: 1.3e-61, score=232.3) genbank/nr: gi|15235210|ref|NP_192112.1| exp
6916768	AT5G22340	expressed protein [ AT5G22340 79328366 NP_001031922.1 CDS forward ] MULTIPLE_SPLICE_VAR { CHROM_POS_START:7394512 CHROM_POS_END:7396612 } -=| MIDDLE_POINT:7395562 |=| CHROM_ID:5 |=| [( Arabidopsis_thaliana )] |=-	AW398298	SL10715	SL10715	SL10715	SL10715		SL10715			sgn-U222622	#Lycopersicon Combined #3 [5 ESTs aligned] arabidopsis/peptide: At5g22340.1 68412.m02388 expressed protein (evalue: 1.3e-90, score=330.1) genbank/nr: gi|30688421|ref|NP_197626.2| expressed protein [Arabidopsis thaliana] gi|29028856|gb|AAO64807.1| At5g223		S	At5g22340	S	252811	S
6916579	AT5G16280	expressed protein [ AT5G16280 15237319 NP_197132.1 CDS reverse ] SINGLE_SPLICE_VAR { CHROM_POS_START:5323380 CHROM_POS_END:5331348 } -=| MIDDLE_POINT:5327364 |=| CHROM_ID:5 |=| [( Arabidopsis_thaliana )] |=-	AW398193	SL10718								sgn-U228581	#Lycopersicon Combined #3 [2 ESTs aligned] arabidopsis/peptide: At5g16280.1 68412.m01756 expressed protein KIAA1012 protein - Homo sapiens, EMBL:AB023229 (evalue: 4.2e-91, score=330.5) genbank/nr: gi|15237319|ref|NP_197132.1| expressed protein [Arabidopsi
6916568	AT2G42780	expressed protein [ AT2G42780 18406058 NP_565984.1 CDS forward ] SINGLE_SPLICE_VAR { CHROM_POS_START:17808114 CHROM_POS_END:17809723 } -=| MIDDLE_POINT:17808918 |=| CHROM_ID:2 |=| [( Arabidopsis_thaliana )] |=-	AW398182	SL10719	SL10719	SL10719	SL10719		SL10719
6535771	AT5G40670	PQ-loop repeat family protein / transmembrane family protein, similar to SP|O60931 Cystinosin {Homo sapiens} [ 15237468 NP_198883.1 CDS forward ] SINGLE_SPLICE_VAR { CHROM_POS_START:16303196 CHROM_POS_END:16304819 } -=| MIDDLE_POINT:16304007 |=| CHROM_ID	AW224087	SL10720	SL10720			SL10720				sgn-U226736	#Lycopersicon Combined #3 [3 ESTs aligned] arabidopsis/peptide: At5g40670.1 68412.m04445 expressed protein vanilloid receptor gene, CTNS, Homo sapiens, EMBL:AF168787 (evalue: 2.1e-59, score=224.6) genbank/nr: gi|15237468|ref|NP_198883.1| expressed protei
6535524	AT2G20210	leucine-rich repeat family protein, contains leucine rich repeat (LRR) domains, Pfam:PF00560 [ 42569177 NP_179611.2 CDS reverse ] SINGLE_SPLICE_VAR { CHROM_POS_START:8728687 CHROM_POS_END:8732123 } -=| MIDDLE_POINT:8730405 |=| CHROM_ID:2 |=| [( Arabidops	AW223840	SL10721	SL10721			SL10721				sgn-U225074	#Lycopersicon Combined #3 [4 ESTs aligned] arabidopsis/peptide: At2g20210.1 68409.m02145 leucine rich repeat protein family contains leucine rich repeat (LRR) domains, Pfam:PF00560 (evalue: 1.7e-60, score=201.1) genbank/nr: gi|42569177|ref|NP_179611.2| l
6535507	AT2G04560	glycotransferase family protein 19, low similarity to lipid-A-disaccharide synthase from Haemophilus influenzae (gi:1694783) and Escherichia coli (SP|P10441) [ 15228156 NP_178535.1 CDS reverse ] SINGLE_SPLICE_VAR { CHROM_POS_START:1591987 CHROM_POS_END:1	AW223823	SL10722	SL10722			SL10722				sgn-U230590	#Lycopersicon Combined #3 [2 ESTs aligned] arabidopsis/peptide: At2g04560.1 68409.m00413 glycotransferase family 19 low similarity to lipid-A-disaccharide synthase from Haemophilus influenzae [gi:1694783] and Escherichia coli [SP|P10441]; contains InterPr
6535503	AT1G79810	Pex2/Pex12 N-terminal domain-containing protein / zinc finger (C3HC4-type RING finger) family protein, contains Pfam profiles PF00097: zinc finger C3HC4 type (RING finger), PF04757: Pex2/Pex12 amino terminal region [ 18412518 NP_565222.1 CDS forward ] MU	AW223819	SL10723	SL10723	SL10723	SL10723			SL10723		sgn-U216394	#Lycopersicon Combined #3 [16 ESTs aligned] arabidopsis/peptide: At1g79810.1 68408.m08544 C3HC4-type zinc finger protein family contains Pfam profile: PF00097 zinc finger, C3HC4 type (RING finger) (evalue: 3e-128, score=455.7) genbank/nr: gi|18412518		M	At1g79810	S	251374	S			130471	S
6535396	AT3G61710	autophagy protein Apg6 family, contains weak similarity to Beclin 1 (Coiled-coil myosin-like BCL2-interacting protein) (Protein GT197) (Swiss-Prot:Q14457) (Homo sapiens) [ 18412104 NP_567116.1 CDS reverse ] MULTIPLE_SPLICE_VAR { CHROM_POS_START:22850452	AW223712	SL10724	SL10724	SL10724	SL10724		SL10724	SL10724		sgn-U214972	#Lycopersicon Combined #3 [23 ESTs aligned] arabidopsis/peptide: At3g61710.1 68410.m06389 expressed protein Bcl-2-interacting protein beclin 1 - Homo sapiens, EMBL:AF139131 (evalue: 0, score=676) genbank/nr: gi|18412104|ref|NP_567116.1| expressed pr
6535346	AT5G17660	expressed protein, contains Pfam profile PF02390: Putative methyltransferase [ 18418385 NP_568355.1 CDS reverse ] SINGLE_SPLICE_VAR { CHROM_POS_START:5818780 CHROM_POS_END:5820813 } -=| MIDDLE_POINT:5819796 |=| CHROM_ID:5 |=| [( Arabidopsis_thaliana )] |	AW223662	SL10725	SL10725	SL10725	SL10725		SL10725	SL10725		sgn-U237247	#Lycopersicon Combined #3 [1 EST aligned]		S	At5g17660	S					123409	S
6535077	AT1G55830	expressed protein, similar to M-type 9 protein (GI:507127) (Streptococcus pyogenes) [ 15222784 NP_175979.1 CDS reverse ] SINGLE_SPLICE_VAR { CHROM_POS_START:20871584 CHROM_POS_END:20873871 } -=| MIDDLE_POINT:20872727 |=| CHROM_ID:1 |=| [( Arabidopsis_tha	AW223393	SL10727	SL10727			SL10727				sgn-U240508	#Lycopersicon Combined #3 [1 EST aligned]		S	At1g55830	S	264407	S
6534967	AT4G37830	cytochrome c oxidase-related, contains weak similarity to cytochrome c oxidase polypeptide VIa-liver, mitochondrial precursor (EC 1.9.3.1) (Swiss-Prot:P10818) (Rattus norvegicus) [ 15235720 NP_195496.1 CDS reverse ] SINGLE_SPLICE_VAR { CHROM_POS_START:17	AW223283	SL10728	SL10728			SL10728				sgn-U215304	#Lycopersicon Combined #3 [25 ESTs aligned] arabidopsis/peptide: At4g37830.1 68411.m04870 expressed protein (evalue: 4.4e-31, score=131.3) genbank/nr: gi|34897018|ref|NP_909855.1| putative cytochrome c oxidase subunit VIa precursor [Oryza sativa (japoni		S	At4g37830	S	246707	S	197366	M
6534759	AT5G60340	maoC-like dehydratase domain-containing protein, contains similarity to (R)-specific enoyl-CoA hydratase PhaJ1 (Pseudomonas oleovorans) gi|22506675|gb|AAM97601 [ 15239296 NP_200842.1 CDS reverse ] SINGLE_SPLICE_VAR { CHROM_POS_START:24291105 CHROM_POS_EN	AW223075	SL10729	SL10729	SL10729	SL10729		SL10729	SL10729		sgn-U220584	#Lycopersicon Combined #3 [7 ESTs aligned] arabidopsis/peptide: At5g60340.1 68412.m06848 expressed protein predicted proteins from various species, Human, yeast, Oryctolagus sp (evalue: 5.3e-36, score=147.5) genbank/nr: gi|48210055|gb|AAT40554.1| hypothe		S	At5g60340	S					130074	S
6534458	AT3G16190	isochorismatase hydrolase family protein, low similarity to SP|P32400 N-carbamoylsarcosine amidase (EC 3.5.1.59) (N-carbamoylsarcosine amidohydrolase) {Arthrobacter sp} [ 18401044 NP_566539.1 CDS reverse ] SINGLE_SPLICE_VAR { CHROM_POS_START:5489889 CHRO	AW222774	SL10730	SL10730			SL10730				sgn-U230783	#Lycopersicon Combined #3 [2 ESTs aligned] arabidopsis/peptide: At3g16190.1 68410.m01840 isochorismatase hydrolase family low similarity to SP|P32400 N-carbamoylsarcosine amidase (EC 3.5.1.59) (N-carbamoylsarcosine amidohydrolase) {Arthrobacter sp}; conta
6534020	AT1G50910	expressed protein [ AT1G50910 15223675 NP_175504.1 CDS reverse ] SINGLE_SPLICE_VAR { CHROM_POS_START:18870751 CHROM_POS_END:18873507 } -=| MIDDLE_POINT:18872129 |=| CHROM_ID:1 |=| [( Arabidopsis_thaliana )] |=-	AW222336	SL10731	SL10731			SL10731				sgn-U219006	#Lycopersicon Combined #3 [9 ESTs aligned] arabidopsis/peptide: At1g50910.1 68408.m05251 hypothetical protein (evalue: 1.1e-74, score=277.3) genbank/nr: gi|15223675|ref|NP_175504.1| hypothetical protein [Arabidopsis thaliana] gi|25373266|pir||B96546 hypo
6533960	AT2G18410	expressed protein [ AT2G18410 42569125 NP_179432.3 CDS forward ] MULTIPLE_SPLICE_VAR { CHROM_POS_START:7997850 CHROM_POS_END:7999670 } -=| MIDDLE_POINT:7998760 |=| CHROM_ID:2 |=| [( Arabidopsis_thaliana )] |=-	AW222276	SL10732	SL10732			SL10732				sgn-U230804	#Lycopersicon Combined #3 [2 ESTs aligned] arabidopsis/peptide: At2g18410.1 68409.m01936 expressed protein (evalue: 3.3e-41, score=164.1) genbank/nr: gi|42569125|ref|NP_179432.3| expressed protein [Arabidopsis thaliana] (evalue: 1e-39, score=164.1)		S	At2g18410	S	246354	S
6533795	AT2G44760	expressed protein [ AT2G44760 15224954 NP_182004.1 CDS reverse ] SINGLE_SPLICE_VAR { CHROM_POS_START:18460012 CHROM_POS_END:18461860 } -=| MIDDLE_POINT:18460936 |=| CHROM_ID:2 |=| [( Arabidopsis_thaliana )] |=-	AW222111	SL10733								sgn-U218002	#Lycopersicon Combined #3 [11 ESTs aligned] arabidopsis/peptide: At2g44760.1 68409.m05033 expressed protein (evalue: 8e-153, score=537.7) genbank/nr: gi|15224954|ref|NP_182004.1| expressed protein [Arabidopsis thaliana] gi|7485546|pir||T01603 hypoth
6279683	AT1G50730	expressed protein [ AT1G50730 15223633 NP_175488.1 CDS forward ] SINGLE_SPLICE_VAR { CHROM_POS_START:18798943 CHROM_POS_END:18806931 } -=| MIDDLE_POINT:18802937 |=| CHROM_ID:1 |=| [( Arabidopsis_thaliana )] |=-	AW160149	SL10734								sgn-U229351	#Lycopersicon Combined #3 [2 ESTs aligned] arabidopsis/peptide: At1g50730.1 68408.m05232 expressed protein (evalue: 1.5e-35, score=141.4) genbank/nr: gi|15223633|ref|NP_175488.1| expressed protein [Arabidopsis thaliana] gi|25373262|pir||B96544 hypothetic
6533990	AT4G39160	similar to expressed protein [Arabidopsis thaliana] (TAIR:At3g28770.1) [ 79500839 NP_195627.2 CDS forward ] SINGLE_SPLICE_VAR { CHROM_POS_START:18236822 CHROM_POS_END:18239738 } -=| MIDDLE_POINT:18238280 |=| CHROM_ID:4 |=| [( Arabidopsis_thaliana )] |=-	AW222306	SL10735	SL10735	SL10735	SL10735		SL10735			sgn-U220262	#Lycopersicon Combined #3 [7 ESTs aligned] arabidopsis/peptide: At4g39160.1 68411.m05044 expressed protein transcription initiation factor IIIB chain B'', Saccharomyces cerevisiae, PIR2:S62141 (evalue: 1.3e-48, score=190.7) genbank/nr: gi|15234963|ref|NP
6534168	AT5G19910	SOH1 family protein, contains Pfam profile: PF05669 SOH1 [ 22326900 NP_197491.2 CDS reverse ] SINGLE_SPLICE_VAR { CHROM_POS_START:6731486 CHROM_POS_END:6732823 } -=| MIDDLE_POINT:6732154 |=| CHROM_ID:5 |=| [( Arabidopsis_thaliana )] |=-	AW222484	SL10736	SL10736	SL10736	SL10736		SL10736	SL10736
6534171	AT2G26800	hydroxymethylglutaryl-CoA lyase, putative / 3-hydroxy-3-methylglutarate-CoA lyase, putative / HMG-CoA lyase, putative, similar to SP|P35915 Hydroxymethylglutaryl-CoA lyase (EC 4.1.3.4) (HMG-CoA lyase) {Gallus gallus} [ 18401240 NP_565629.1 CDS reverse ]	AW222487	SL10737	SL10737	SL10737	SL10737			SL10737		sgn-U218499	#Lycopersicon Combined #3 [10 ESTs aligned] arabidopsis/peptide: At2g26800.2 68409.m02917 hydroxymethylglutaryl-CoA lyase -related (evalue: 8e-151, score=530.4) genbank/nr: gi|18401240|ref|NP_565629.1| hydroxymethylglutaryl-CoA lyase -related [Arabi
6534173	AT2G38840	guanylate-binding family protein, similar to SP|Q01514 Interferon-induced guanylate-binding protein 1 (Guanine nucleotide-binding protein 1) (Interferon-gamma inducible protein MAG-1) {Mus musculus} [ 42569749 NP_181418.2 CDS forward ] SINGLE_SPLICE_	AW222489	SL10738	SL10738			SL10738				sgn-U240176	#Lycopersicon Combined #3 [1 EST aligned]
6534227	AT5G61770	brix domain-containing protein, contains Pfam domain, PF04427: Brix domain [ 30697573 NP_568939.2 CDS forward ] MULTIPLE_SPLICE_VAR { CHROM_POS_START:24833114 CHROM_POS_END:24834721 } -=| MIDDLE_POINT:24833917 |=| CHROM_ID:5 |=| [( Arabidopsis_thaliana )	AW222543	SL10739	SL10739			SL10739				sgn-U228029	#Lycopersicon Combined #3 [3 ESTs aligned] arabidopsis/peptide: At5g61770.1 68412.m08055 Peter Pan - like protein Peter Pan, Drosophila melanogaster, EMBL:AF102805 (evalue: 4.3e-25, score=111.7) genbank/nr: gi|30697571|ref|NP_851242.1| Peter Pan - like p
6534252	AT5G66840	SAP domain-containing protein, contains Pfam domain PF02037: SAP domain [ 15240104 NP_201485.1 CDS reverse ] SINGLE_SPLICE_VAR { CHROM_POS_START:26710148 CHROM_POS_END:26712522 } -=| MIDDLE_POINT:26711335 |=| CHROM_ID:5 |=| [( Arabidopsis_thaliana )] |=-	AW222568	SL10740	SL10740			SL10740
6534478	AT3G21400	expressed protein [ AT3G21400 15232549 NP_188777.1 CDS reverse ] SINGLE_SPLICE_VAR { CHROM_POS_START:7534830 CHROM_POS_END:7536299 } -=| MIDDLE_POINT:7535564 |=| CHROM_ID:3 |=| [( Arabidopsis_thaliana )] |=-	AW222794	SL10741								sgn-U237819	#Lycopersicon Combined #3 [1 EST aligned]
6534721	AT1G73885	expressed protein [ AT1G73885 22330614 NP_683492.1 CDS forward ] SINGLE_SPLICE_VAR { CHROM_POS_START:27790525 CHROM_POS_END:27791369 } -=| MIDDLE_POINT:27790947 |=| CHROM_ID:1 |=| [( Arabidopsis_thaliana )] |=-	AW223037	SL10742	SL10742			SL10742			SL10742	sgn-U215964	#Lycopersicon Combined #3 [19 ESTs aligned] arabidopsis/peptide: At1g73885.1 68408.m07854 expressed protein (evalue: 1.7e-30, score=129.8) genbank/nr: gi|22655144|gb|AAM98162.1| unknown protein [Arabidopsis thaliana] (evalue: 5e-31, score=136.7)		S	At1g73885	S	245648	M	198419	S
6535549	AT4G02220	zinc finger (MYND type) family protein / programmed cell death 2 C-terminal domain-containing protein, similar to SP|Q16342 Programmed cell death protein 2 (Zinc finger protein Rp-8) {Homo sapiens} [ 18411882 NP_567225.1 CDS forward ] SINGLE_SPLICE_VAR {	AW223865	SL10744	SL10744			SL10744				sgn-U221972	#Lycopersicon Combined #3 [5 ESTs aligned] arabidopsis/peptide: At4g02220.1 68411.m00276 zinc finger protein identical to T10M13.22 -related (evalue: 2.8e-75, score=278.5) genbank/nr: gi|18411882|ref|NP_567225.1| zinc finger protein identical to T10M13.2
6916588	AT1G50940	electron transfer flavoprotein alpha subunit family protein, contains Pfam profile: PF00766 electron transfer flavoprotein, alpha subunit [ 15223680 NP_175507.1 CDS reverse ] SINGLE_SPLICE_VAR { CHROM_POS_START:18881706 CHROM_POS_END:18883607 } -=| MIDDL	AW398082	SL10745	SL10745	SL10745	SL10745		SL10745	SL10745		sgn-U217656	#Lycopersicon Combined #3 [11 ESTs aligned] arabidopsis/peptide: At1g50940.1 68408.m05254 electron transport flavo protein -related similar to electron transport flavoprotein [Homo sapiens] GI:182251 (evalue: 3.5e-84, score=309.3) genbank/nr: gi|15223680|
6917164	AT3G04820	expressed protein, contains PFam profile PF01142: Uncharacterized protein family UPF0024 [ 42563505 NP_187133.2 CDS reverse ] SINGLE_SPLICE_VAR { CHROM_POS_START:1321537 CHROM_POS_END:1325955 } -=| MIDDLE_POINT:1323746 |=| CHROM_ID:3 |=| [( Arabidop	AW398694	SL10747	SL10747			SL10747				sgn-U222882	#Lycopersicon Combined #3 [5 ESTs aligned] arabidopsis/peptide: At3g04820.1 68410.m00481 hypothetical protein similar to hypothetical 77.0 KD protein in HES1-SEC63 intergenic region GB:Q08647 [Saccharomyces cerevisiae] (evalue: 1.3e-65, score=246.9)		S	At3g04820	S	263046	S	205401	S	120520	M
6917720	AT1G65020	expressed protein [ AT1G65020 15220924 NP_176682.1 CDS reverse ] SINGLE_SPLICE_VAR { CHROM_POS_START:24158186 CHROM_POS_END:24160174 } -=| MIDDLE_POINT:24159180 |=| CHROM_ID:1 |=| [( Arabidopsis_thaliana )] |=-	AW399250	SL10748								sgn-U216513	#Lycopersicon Combined #3 [7 ESTs aligned] arabidopsis/peptide: At1g65020.1 68408.m06756 hypothetical protein (evalue: 7.2e-61, score=230.3) genbank/nr: gi|25373168|pir||G96673 hypothetical protein F16G16.1 [imported] - Arabidopsis thaliana gi|6227000|gb		S	At1g65020	S	255897	S
6917874	AT4G38640	choline transporter-related, contains weak similarity to CD92 protein (Homo sapiens) gi|16945323|emb|CAC82175 [ 18420278 NP_568045.1 CDS reverse ] SINGLE_SPLICE_VAR { CHROM_POS_START:18059878 CHROM_POS_END:18062085 } -=| MIDDLE_POINT:18060981 |=| CHROM_I	AW399404	SL10749								sgn-U239342	#Lycopersicon Combined #3 [1 EST aligned]
6977209	AT1G68100	IAA-alanine resistance protein 1, putative, similar to IAA-alanine resistance protein 1 (Arabidopsis thaliana) SWISS-PROT:Q9M647 [ 18408943 NP_564921.1 CDS forward ] SINGLE_SPLICE_VAR { CHROM_POS_START:25524988 CHROM_POS_END:25527695 } -=| MIDDLE_POINT:2	AW441958	SL10751	SL10751			SL10751				sgn-U217827	#Lycopersicon Combined #3 [6 ESTs aligned] arabidopsis/peptide: At1g68100.1 68408.m07136 metal transporter family similar to IAA-alanine resistance protein 1 [Arabidopsis thaliana] SWISS-PROT:Q9M647; contains ZIP Zinc transporter domain, Pfam:PF02535 (eva		M	At1g68100	S	253755	S			126940	S	4	I	4.013
6977490	AT5G49530	SIN-like family protein, low similarity to Sex-lethal interactor (Drosophila melanogaster) GI:6049274 [ 15240503 NP_199764.1 CDS forward ] SINGLE_SPLICE_VAR { CHROM_POS_START:20118160 CHROM_POS_END:20121468 } -=| MIDDLE_POINT:20119814 |=| CHROM_ID:5 |=|	AW442239	SL10753	SL10753			SL10753				sgn-U216457	#Lycopersicon Combined #3 [16 ESTs aligned] arabidopsis/peptide: At5g49530.1 68412.m05530 expressed protein contains similarity to unknown protein (dbj|BAA91655.1) (evalue: 2.1e-73, score=273.5) genbank/nr: gi|9858778|gb|AAG01125.1| BAC19.10 [Lycopersico
6977564	AT1G54650	expressed protein, similar to Actin-binding protein ABP140 (Swiss-Prot:Q08641) (Saccharomyces cerevisiae) [ 30695792 NP_175866.2 CDS reverse ] SINGLE_SPLICE_VAR { CHROM_POS_START:20409480 CHROM_POS_END:20411353 } -=| MIDDLE_POINT:20410416 |=| CHROM_ID:1	AW442313	SL10754								sgn-U236913	#Lycopersicon Combined #3 [1 EST aligned]		S	At1g54650	S	254627	S	199693	S	130630	S
6985174	AT2G01170	amino acid permease family protein, weak similarity to GABA permease (Emericella nidulans) GI:4972245 [ 18379164 NP_565254.1 CDS reverse ] MULTIPLE_SPLICE_VAR { CHROM_POS_START:102363 CHROM_POS_END:104461 } -=| MIDDLE_POINT:103412 |=| CHROM_ID:2 |=| [( A	AW442992	SL10755	SL10755			SL10755
6985195	AT1G78800	glycosyl transferase family 1 protein, contains similarity to glycosyltransferase GI:871530 from (Saccharomyces cerevisiae), Alg2 mannosyltransferase (gi:3868942) from Rhizomucor pusillus [ 22330726 NP_178001.2 CDS reverse ] SINGLE_SPLICE_VAR { CHROM_POS	AW443013	SL10756								sgn-U219294	#Lycopersicon Combined #3 [3 ESTs aligned] arabidopsis/peptide: At1g78800.1 68408.m08427 glycosyltransferase family 1 contains similarity to glycosyltransferase GI:871530 from [Saccharomyces cerevisiae], Alg2 mannosyltransferase [gi:3868942] from Rhizomuc
6985884	AT3G44020	thylakoid lumenal P17.1 protein, contains Pfam PF00684 : DnaJ central domain (4 repeats) [ 15229846 NP_189988.1 CDS forward ] SINGLE_SPLICE_VAR { CHROM_POS_START:15812369 CHROM_POS_END:15813548 } -=| MIDDLE_POINT:15812958 |=| CHROM_ID:3 |=| [( Arabidopsi	AW443702	SL10757								sgn-U223345	#Lycopersicon Combined #3 [4 ESTs aligned] arabidopsis/peptide: At3g44020.1 68410.m04366 thylakoid lumenal P17.1 protein SP:Q9LXV9; PMID:11719511;supported by EST AI997589 (evalue: 1.5e-36, score=149.4) genbank/nr: gi|15229846|ref|NP_189988.1| thylakoid
7321847	AT3G07440	expressed protein [ AT3G07440 15231465 NP_187400.1 CDS forward ] SINGLE_SPLICE_VAR { CHROM_POS_START:2381417 CHROM_POS_END:2382908 } -=| MIDDLE_POINT:2382162 |=| CHROM_ID:3 |=| [( Arabidopsis_thaliana )] |=-	AW616005	SL10758	SL10758	SL10758	SL10758		SL10758			sgn-U218514	#Lycopersicon Combined #3 [10 ESTs aligned] arabidopsis/peptide: At3g07440.1 68410.m00807 expressed protein est hits to genscan model (evalue: 3.1e-75, score=279.3) genbank/nr: gi|15231465|ref|NP_187400.1| expressed protein [Arabidopsis thaliana] gi|6041
7322678	AT1G74530	expressed protein [ AT1G74530 79321279 NP_001031281.1 CDS reverse ] MULTIPLE_SPLICE_VAR { CHROM_POS_START:28013384 CHROM_POS_END:28015705 } -=| MIDDLE_POINT:28014544 |=| CHROM_ID:1 |=| [( Arabidopsis_thaliana )] |=-	AW616608	SL10760	SL10760	SL10760		SL10760				sgn-U219982	#Lycopersicon Combined #3 [8 ESTs aligned] arabidopsis/peptide: At1g74530.1 68408.m07928 expressed protein (evalue: 1e-97, score=354) genbank/nr: gi|15221292|ref|NP_177593.1| expressed protein [Arabidopsis thaliana] gi|25373337|pir||D96774 unknown protei
7323571	AT5G43750	expressed protein [ AT5G43750 18422368 NP_568629.1 CDS reverse ] SINGLE_SPLICE_VAR { CHROM_POS_START:17597327 CHROM_POS_END:17598372 } -=| MIDDLE_POINT:17597849 |=| CHROM_ID:5 |=| [( Arabidopsis_thaliana )] |=-	AW617403	SL10761	SL10761			SL10761				sgn-U218377	#Lycopersicon Combined #3 [10 ESTs aligned] arabidopsis/peptide: At5g43750.1 68412.m04824 expressed protein (evalue: 4.7e-63, score=238) genbank/nr: gi|18422368|ref|NP_568629.1| expressed protein [Arabidopsis thaliana] gi|10177943|dbj|BAB11302.1| gene_id		M	At5g43750	S	246027	S			127047	S
7324336	AT5G39940	expressed protein [ AT5G39940 30693520 NP_198810.2 CDS forward ] SINGLE_SPLICE_VAR { CHROM_POS_START:16004877 CHROM_POS_END:16007789 } -=| MIDDLE_POINT:16006333 |=| CHROM_ID:5 |=| [( Arabidopsis_thaliana )] |=-	AW618109	SL10762	SL10762	SL10762	SL10762		SL10762	SL10762		sgn-U240170	#Lycopersicon Combined #3 [1 EST aligned]
7324654	AT5G12370	similar to Brain secretory protein SEC10P [Homo sapiens] (GB:AAH41126.1) [ 79512179 NP_568270.3 CDS reverse ] MULTIPLE_SPLICE_VAR { CHROM_POS_START:4003003 CHROM_POS_END:4008446 } -=| MIDDLE_POINT:4005724 |=| CHROM_ID:5 |=| [( Arabidopsis_thaliana )]	AW618408	SL10763	SL10763	SL10763	SL10763			SL10763		sgn-U223472	#Lycopersicon Combined #3 [4 ESTs aligned] arabidopsis/peptide: At5g12370.1 68412.m01345 expressed protein similarity to sec10, Drosophila melanogaster, AE003746~Contains Putative AMP-binding domain signature AA505-516 (evalue: 2e-103, score=371.7) genba		S	At5g12370	S	266621	S	199604	S	131667	S	3	I(LOD2)	3.0725
7325134	AT1G48550	vacuolar protein sorting-associated protein 26 family protein / VPS26 family protein, contains Pfam profile PF03643: Vacuolar protein sorting-associated protein 26 [ 15221215 NP_175288.1 CDS reverse ] SINGLE_SPLICE_VAR { CHROM_POS_START:17954460 CHROM_PO	AW618888	SL10764	SL10764			SL10764				sgn-U221258	#Lycopersicon Combined #3 [5 ESTs aligned] arabidopsis/peptide: At1g48550.1 68408.m04972 expressed protein (evalue: 9e-127, score=450.3) genbank/nr: gi|26450434|dbj|BAC42331.1| unknown protein [Arabidopsis thaliana] (evalue: 3e-125, score=450.3)
7332942	AT5G32470	expressed protein [ AT5G32470 30692522 NP_198287.2 CDS reverse ] SINGLE_SPLICE_VAR { CHROM_POS_START:12102558 CHROM_POS_END:12105799 } -=| MIDDLE_POINT:12104178 |=| CHROM_ID:5 |=| [( Arabidopsis_thaliana )] |=-	AW621295	SL10766								sgn-U217935	#Lycopersicon Combined #3 [11 ESTs aligned] arabidopsis/peptide: At5g32470.1 68412.m03454 expressed protein predicted protein, Haemophilus influenzae (evalue: 1e-138, score=491.1) genbank/nr: gi|42409084|dbj|BAD10335.1| putative transcriptional regul
7333062	AT4G02620	vacuolar ATPase subunit F family protein, contains weak similarity to vacuolar ATP synthase subunit F (EC 3.6.3.14) (V-ATPase F subunit) (Vacuolar proton pump F subunit) (V-ATPase 14 kDa subunit) (Swiss-Prot:P50408) (Rattus norvegicus) [ 15235431 NP_1921	AW621415	SL10767								sgn-U218739	#Lycopersicon Combined #3 [10 ESTs aligned] arabidopsis/peptide: At4g02620.1 68411.m00325 vacuolar ATPase -related similar to vacuolar ATPase, GenBank accession number P50408 (evalue: 1.4e-57, score=219.5) genbank/nr: gi|48717094|dbj|BAD22867.1| putative
7333088	AT2G39100	zinc finger (C3HC4-type RING finger) family protein, contains Pfam profile: PF00097 zinc finger, C3HC4 type [ 30687775 NP_850310.1 CDS forward ] SINGLE_SPLICE_VAR { CHROM_POS_START:16324540 CHROM_POS_END:16325947 } -=| MIDDLE_POINT:16325243 |=| CHROM_ID:	AW621441	SL10768	SL10768	SL10768	SL10768		SL10768			sgn-U222749	#Lycopersicon Combined #3 [5 ESTs aligned] arabidopsis/peptide: At2g39100.1 68409.m04349 C3HC4-type zinc finger protein family contains Pfam profile: PF00097 zinc finger, C3HC4 type (evalue: 5.3e-43, score=171) genbank/nr: gi|25408637|pir||B84813 probabl		S	At2g39100	S			205436	S	126698	S
7333553	AT5G41560	expressed protein [ AT5G41560 15238120 NP_198971.1 CDS reverse ] SINGLE_SPLICE_VAR { CHROM_POS_START:16638655 CHROM_POS_END:16639847 } -=| MIDDLE_POINT:16639251 |=| CHROM_ID:5 |=| [( Arabidopsis_thaliana )] |=-	AW621906	SL10769	SL10769			SL10769				sgn-U220958	#Lycopersicon Combined #3 [6 ESTs aligned] arabidopsis/peptide: At5g41560.1 68412.m04555 expressed protein (evalue: 1.8e-31, score=132.5) genbank/nr: gi|15238120|ref|NP_198971.1| expressed protein [Arabidopsis thaliana] gi|10178010|dbj|BAB11462.1| gene_i		S	At5g41560	S	254096	S
7333985	AT2G31090	expressed protein [ AT2G31090 18402553 NP_565714.1 CDS forward ] SINGLE_SPLICE_VAR { CHROM_POS_START:13263359 CHROM_POS_END:13263672 } -=| MIDDLE_POINT:13263515 |=| CHROM_ID:2 |=| [( Arabidopsis_thaliana )] |=-	AW622338	SL10771	SL10771	SL10771	SL10771		SL10771	SL10771		sgn-U225586	#Lycopersicon Combined #3 [3 ESTs aligned] arabidopsis/peptide: At2g31090.1 68415.m03797 expressed protein (evalue: 2.2e-11, score=66.24) genbank/nr: gi|18402553|ref|NP_565714.1| expressed protein [Arabidopsis thaliana] >gi|20197329|gb|AAC63841.2| expres
7335825	AT1G15660	expressed protein, similar to CENPCA protein (GI:11863170) {Zea mays} [ 42562078 NP_173018.2 CDS forward ] SINGLE_SPLICE_VAR { CHROM_POS_START:5381225 CHROM_POS_END:5385052 } -=| MIDDLE_POINT:5383138 |=| CHROM_ID:1 |=| [( Arabidopsis_thaliana )] |=-	AW622731	SL10772	SL10772	SL10772	SL10772		SL10772	SL10772	SL10772	sgn-U219942	#Lycopersicon Combined #3 [8 ESTs aligned] arabidopsis/peptide: At1g15660.1 68408.m01696 expressed protein (evalue: 1.3e-21, score=100.1) genbank/nr: gi|25518625|pir||F86290 hypothetical protein T16N11.16 - Arabidopsis thaliana >gi|8072402|gb|AAF71990.1|
7336061	AT5G12930	expressed protein [ AT5G12930 15239942 NP_196797.1 CDS reverse ] SINGLE_SPLICE_VAR { CHROM_POS_START:4083158 CHROM_POS_END:4085225 } -=| MIDDLE_POINT:4084191 |=| CHROM_ID:5 |=| [( Arabidopsis_thaliana )] |=-	AW623034	SL10773								sgn-U238880	#Lycopersicon Combined #3 [1 EST aligned]		S	At5g12930	S	257364	S
7338577	AT3G05250	zinc finger (C3HC4-type RING finger) family protein, contains Pfam profile: PF00097 zinc finger, C3HC4 type (RING finger) [ 30679440 NP_187176.2 CDS forward ] SINGLE_SPLICE_VAR { CHROM_POS_START:1495641 CHROM_POS_END:1497393 } -=| MIDDLE_POINT:1496517 |=	AW625550	SL10776	SL10776			SL10776				sgn-U226414	#Lycopersicon Combined #3 [3 ESTs aligned] arabidopsis/peptide: At3g05250.1 68410.m00526 C3HC4-type zinc finger protein family contains Pfam profile: PF00097 zinc finger, C3HC4 type (RING finger) (evalue: 1.4e-75, score=280) genbank/nr: gi|30679440|ref|N
7339068	AT4G19070	cadmium-responsive protein / cadmium induced protein (AS8), identical to cadmium induced protein AS8 SP:P42735 from (Arabidopsis thaliana) [ 15234117 NP_193642.1 CDS reverse ] SINGLE_SPLICE_VAR { CHROM_POS_START:10446781 CHROM_POS_END:10448090 } -=| MIDD	AW626041	SL10778	SL10778	SL10778	SL10778		SL10778			sgn-U223222	#Lycopersicon Combined #3 [5 ESTs aligned] arabidopsis/peptide: At4g19070.1 68411.m02568 cadmium-induced protein (evalue: 2.9e-28, score=122.5) genbank/nr: gi|15234117|ref|NP_193642.1| cadmium-induced protein [Arabidopsis thaliana] gi|1168863|sp|P42735|C		S	At4g19070	S	263101	S
7408957	AT4G20310	similar to PREDICTED: similar to Membrane-bound transcription factor site 2 protease (S2P endopeptidase) (Site-2 protease) (Sterol-regulatory element-binding proteins intramembrane protease) [Gallus gallus] (GB:XP_425566.1) [ 79479039 NP_193764.3 CDS for	AW647719	SL10779								sgn-U231795	#Lycopersicon Combined #3 [2 ESTs aligned] arabidopsis/peptide: At4g20310.1 68411.m02709 hypothetical protein conserved hypothetical protein MTH1368, Methanobacterium thermoautotrophicum, PIR2:H69048 (evalue: 1.2e-13, score=72.79) genbank/nr: gi|42566989
7408966	AT5G08320	expressed protein, predicted proteins, Homo sapiens and Caenorhabditis elegans [ 15241595 NP_196449.1 CDS forward ] SINGLE_SPLICE_VAR { CHROM_POS_START:2677154 CHROM_POS_END:2678604 } -=| MIDDLE_POINT:2677879 |=| CHROM_ID:5 |=| [( Arabidopsis_thaliana )]	AW647728	SL10780	SL10780			SL10780				sgn-U213145	#Lycopersicon Combined #3 [3 ESTs aligned] arabidopsis/peptide: At5g08320.1 68412.m00911 expressed protein predicted proteins, Homo sapiens and Caenorhabditis elegans (evalue: 1.4e-49, score=193.4) genbank/nr: gi|15241595|ref|NP_196449.1| expressed prote
7410039	AT4G33945	armadillo/beta-catenin repeat family protein, contains Pfam profile: PF00514 armadillo/beta-catenin-like repeat [ 18418335 NP_567944.1 CDS forward ] SINGLE_SPLICE_VAR { CHROM_POS_START:16268124 CHROM_POS_END:16270519 } -=| MIDDLE_POINT:16269321 |=| CHROM	AW648801	SL10781	SL10781	SL10781	SL10781		SL10781			sgn-U223204	#Lycopersicon Combined #3 [5 ESTs aligned] arabidopsis/peptide: At4g33945.1 68411.m04381 expressed protein (evalue: 7e-102, score=367.9) genbank/nr: gi|18418335|ref|NP_567944.1| expressed protein [Arabidopsis thaliana] gi|20466738|gb|AAM20686.1| put		S	At4g33945	S	251263	S	200310	S
7410397	AT5G42890	sterol carrier protein 2 (SCP-2) family protein, similar to sterol carrier protein-2 (Homo sapiens) GI:432973 [ 15239102 NP_199103.1 CDS reverse ] SINGLE_SPLICE_VAR { CHROM_POS_START:17211686 CHROM_POS_END:17213138 } -=| MIDDLE_POINT:17212412 |=| CHROM_I	AW649159	SL10782	SL10782	SL10782	SL10782		SL10782	SL10782		sgn-U218774	#Lycopersicon Combined #3 [10 ESTs aligned] arabidopsis/peptide: At5g42890.1 68412.m04715 expressed protein similar to unknown protein (pir||T28068) (evalue: 1.5e-51, score=199.5) genbank/nr: gi|15239102|ref|NP_199103.1| expressed protein [Arabidopsis tha
7646037	AT5G03770	3-deoxy-D-manno-octulosonic acid transferase-related, similar to 3-deoxy-D-manno-octulosonic acid transferase, Escherichia coli, PIR:JU0467 [ 22326592 NP_195997.2 CDS forward ] SINGLE_SPLICE_VAR { CHROM_POS_START:995190 CHROM_POS_END:997621 } -=| MIDDLE_	AW737092	SL10786	SL10786	SL10786	SL10786		SL10786			sgn-U237070	#Lycopersicon Combined #3 [1 EST aligned]
7646836	AT4G15520	tRNA/rRNA methyltransferase (SpoU) family protein, similar to SP|P19396 tRNA (Guanosine-2'-O-)-methyltransferase (EC 2.1.1.34) {Escherichia coli O157:H7} [ 15234624 NP_193287.1 CDS forward ] SINGLE_SPLICE_VAR { CHROM_POS_START:8862827 CHROM_POS_END:88643	AW737891	SL10788	SL10788			SL10788				sgn-U224862	#Lycopersicon Combined #3 [4 ESTs aligned] arabidopsis/peptide: At4g15520.1 68411.m02149 OBP33pep like protein contains non_consensus donor splice site TA at exon 4 (evalue: 2.1e-92, score=335.9) genbank/nr: gi|25407537|pir||D85171 OBP33pep like protein		S	At4g15520	S	245444	S			121467	S	1	I(LOD2)	1.0474
7647169	AT5G16260	RNA recognition motif (RRM)-containing protein, similar to Tat-SF1 - Homo sapiens, GI:1667611 [ 15237311 NP_197130.1 CDS forward ] SINGLE_SPLICE_VAR { CHROM_POS_START:5311366 CHROM_POS_END:5315499 } -=| MIDDLE_POINT:5313432 |=| CHROM_ID:5 |=| [( Arabidop	AW738224	SL10789	SL10789			SL10789				sgn-U226444	#Lycopersicon Combined #3 [3 ESTs aligned] arabidopsis/peptide: At5g16260.1 68412.m01754 RNA recognition motif (RRM) - containing protein similar to Tat-SF1 - Homo sapiens, GI:1667611; contains InterPro entry IPR000504: RNA-binding region RNP-1 (RNA recog		S	At5g16260	S	253749	S
7647312	AT5G53310	myosin heavy chain-related, contains weak similarity to Myosin IB heavy chain (Swiss-Prot:P34092) (Dictyostelium discoideum) [ 18423496 NP_568789.1 CDS forward ] SINGLE_SPLICE_VAR { CHROM_POS_START:21651883 CHROM_POS_END:21653320 } -=| MIDDLE_POINT:21652	AW738367	SL10790	SL10790	SL10790	SL10790		SL10790			sgn-U239791	#Lycopersicon Combined #3 [1 EST aligned]
8104494	AT5G42070	expressed protein, similar to unknown protein (dbj|BAA92898.1) [ 18422170 NP_568601.1 CDS reverse ] SINGLE_SPLICE_VAR { CHROM_POS_START:16836346 CHROM_POS_END:16837347 } -=| MIDDLE_POINT:16836846 |=| CHROM_ID:5 |=| [( Arabidopsis_thaliana )] |=-	AW928997	SL10791	SL10791			SL10791				sgn-U223221	#Lycopersicon Combined #3 [5 ESTs aligned] arabidopsis/peptide: At5g42070.1 68412.m04617 expressed protein similar to unknown protein (dbj|BAA92898.1) (evalue: 5.3e-31, score=131.3) genbank/nr: gi|34904394|ref|NP_913544.1| unnamed protein product [Oryza s		S	At5g42070	S	256482	S	196988	S	124772	S
8104667	AT1G25375	metallo-beta-lactamase family protein [ AT1G25375 18395656 NP_564232.1 CDS reverse ] SINGLE_SPLICE_VAR { CHROM_POS_START:8900266 CHROM_POS_END:8903207 } -=| MIDDLE_POINT:8901736 |=| CHROM_ID:1 |=| [( Arabidopsis_thaliana )] |=-	AW929266	SL10792								sgn-U222564	#Lycopersicon Combined #3 [5 ESTs aligned] arabidopsis/peptide: At1g25375.1 68408.m02851 hydrolase family (evalue: 4e-110, score=395.2) genbank/nr: gi|11761474|gb|AAG28819.2| unknown protein [Arabidopsis thaliana] (evalue: 2e-108, score=395.2)		S	At1g25375	S					124552	S
8104892	AT5G40480	expressed protein, [ AT5G40480 15242716 NP_198864.1 CDS forward ] SINGLE_SPLICE_VAR { CHROM_POS_START:16230589 CHROM_POS_END:16241210 } -=| MIDDLE_POINT:16235899 |=| CHROM_ID:5 |=| [( Arabidopsis_thaliana )] |=-	AW929491	SL10793	SL10793	SL10793	SL10793		SL10793			sgn-U237437	#Lycopersicon Combined #3 [1 EST aligned]		S	At5g40480	S	248340	S
8105489	AT2G31130	expressed protein [ AT2G31130 18402569 NP_565715.1 CDS reverse ] SINGLE_SPLICE_VAR { CHROM_POS_START:13270906 CHROM_POS_END:13272611 } -=| MIDDLE_POINT:13271758 |=| CHROM_ID:2 |=| [( Arabidopsis_thaliana )] |=-	AW930088	SL10795	SL10795	SL10795	SL10795		SL10795	SL10795		sgn-U228202	#Lycopersicon Combined #3 [2 ESTs aligned] arabidopsis/peptide: At2g31130.1 68409.m03443 expressed protein (evalue: 3.9e-22, score=100.9) genbank/nr: gi|18402569|ref|NP_565715.1| expressed protein [Arabidopsis thaliana] gi|16612317|gb|AAL27517.1| At2g311
8105878	AT1G21065	expressed protein [ AT1G21065 42562212 NP_564132.2 CDS forward ] SINGLE_SPLICE_VAR { CHROM_POS_START:7374199 CHROM_POS_END:7375633 } -=| MIDDLE_POINT:7374916 |=| CHROM_ID:1 |=| [( Arabidopsis_thaliana )] |=-	AW930381	SL10796	SL10796	SL10796	SL10796		SL10796	SL10796		sgn-U216104	#Lycopersicon Combined #3 [17 ESTs aligned] arabidopsis/peptide: At1g21065.1 68408.m02381 expressed protein (evalue: 2.3e-69, score=258.8) genbank/nr: gi|21555705|gb|AAM63918.1| unknown [Arabidopsis thaliana] (evalue: 3.8e-68, score=260)
8105938	AT2G14260	proline iminopeptidase, identical to GP:1710151:U72711 [ 30679088 NP_179037.2 CDS reverse ] MULTIPLE_SPLICE_VAR { CHROM_POS_START:6048523 CHROM_POS_END:6050951 } -=| MIDDLE_POINT:6049737 |=| CHROM_ID:2 |=| [( Arabidopsis_thaliana )] |=-	AW930537	SL10797								sgn-U220663	#Lycopersicon Combined #3 [7 ESTs aligned] arabidopsis/peptide: At2g14260.1 68409.m01443 proline iminopeptidase identical to GP:1710151:U72711 (evalue: 3e-146, score=515.4) genbank/nr: gi|30679088|ref|NP_179037.2| proline iminopeptidase [Arabidopsis thal		S	At2g14260	S	253479	S	198059	S	131660	S	11	I	11.0467
8106043	AT3G48210	expressed protein [ AT3G48210 18408605 NP_566900.1 CDS forward ] SINGLE_SPLICE_VAR { CHROM_POS_START:17860420 CHROM_POS_END:17862381 } -=| MIDDLE_POINT:17861400 |=| CHROM_ID:3 |=| [( Arabidopsis_thaliana )] |=-	AW930642	SL10798	SL10798			SL10798				sgn-U226546	#Lycopersicon Combined #3 [3 ESTs aligned] arabidopsis/peptide: At3g48210.1 68410.m04868 expressed protein (evalue: 1.4e-41, score=166) genbank/nr: gi|18408605|ref|NP_566900.1| expressed protein [Arabidopsis thaliana] gi|13877789|gb|AAK43972.1| unknown p
8106438	AT2G21970	stress enhanced protein 2 (SEP2), nearly identical to stress enhanced protein 2 [ 18399845 NP_565524.1 CDS reverse ] SINGLE_SPLICE_VAR { CHROM_POS_START:9364268 CHROM_POS_END:9364954 } -=| MIDDLE_POINT:9364611 |=| CHROM_ID:2 |=| [( Arabidopsis_thaliana )	AW931037	SL10800								sgn-U216140	#Lycopersicon Combined #3 [17 ESTs aligned] arabidopsis/peptide: At2g21970.1 68409.m02364 stress enhanced protein 2 (SEP2); nuclear gene for chloroplast product annotation temporarily based on supporting cDNA gi|7384979|gb|AF133717.1|AF133717 (evalue: 2.
8106580	AT4G04920	expressed protein [ AT4G04920 42566312 NP_192401.2 CDS forward ] SINGLE_SPLICE_VAR { CHROM_POS_START:2497929 CHROM_POS_END:2504798 } -=| MIDDLE_POINT:2501363 |=| CHROM_ID:4 |=| [( Arabidopsis_thaliana )] |=-	AW931179	SL10801	SL10801	SL10801	SL10801		SL10801			sgn-U235639	#Lycopersicon Combined #3 [1 EST aligned]
8106581	AT4G38240	alpha-1,3-mannosyl-glycoprotein beta-1,2-N-acetylglucosaminyltransferase, putative, similar to N-acetylglucosaminyltransferase I from Arabidopsis thaliana (gi:5139335) [ 30691786 NP_195537.2 CDS reverse ] MULTIPLE_SPLICE_VAR { CHROM_POS_START:17932000 CH	AW931180	SL10802								sgn-U220499	#Lycopersicon Combined #3 [7 ESTs aligned] arabidopsis/peptide: At4g38240.2 68411.m05429 alpha-1,3-mannosyl-glycoprotein beta-1,2-N-acetylglucosaminyltransferase, putative similar to N-acetylglucosaminyltransferase I from Arabidopsis thaliana [gi:513		S	At4g38240	S	245673	M			124662	S	1	I(LOD2)	01.1650*
8106854	AT5G51960	expressed protein [ AT5G51960 15242238 NP_200009.1 CDS forward ] SINGLE_SPLICE_VAR { CHROM_POS_START:21127942 CHROM_POS_END:21128342 } -=| MIDDLE_POINT:21128142 |=| CHROM_ID:5 |=| [( Arabidopsis_thaliana )] |=-	AW931453	SL10803	SL10803			SL10803				sgn-U222574	#Lycopersicon Combined #3 [5 ESTs aligned] arabidopsis/peptide: At5g51960.1 68412.m05828 expressed protein (evalue: 1.8e-34, score=142.9) genbank/nr: gi|15242238|ref|NP_200009.1| expressed protein [Arabidopsis thaliana] gi|10177731|dbj|BAB11044.1| gene_i
8107079	AT3G59660	C2 domain-containing protein / GRAM domain-containing protein, low similarity to GLUT4 vesicle protein (Rattus norvegicus) GI:4193489 [ 22331873 NP_191525.2 CDS reverse ] SINGLE_SPLICE_VAR { CHROM_POS_START:22045403 CHROM_POS_END:22049461 } -=| MIDDLE_PO	AW931678	SL10804								sgn-U221216	#Lycopersicon Combined #3 [2 ESTs aligned] arabidopsis/peptide: At3g59660.1 68410.m06152 C2 domain/GRAM domain-containing protein low similarity to GLUT4 vesicle protein [Rattus norvegicus] GI:4193489; contains Pfam profiles PF00168: C2 domain, PF02893: G
8107460	AT3G04260	SAP domain-containing protein, contains Pfam domain PF02037: SAP domain [ 15229259 NP_187076.1 CDS reverse ] SINGLE_SPLICE_VAR { CHROM_POS_START:1123238 CHROM_POS_END:1127522 } -=| MIDDLE_POINT:1125380 |=| CHROM_ID:3 |=| [( Arabidopsis_thaliana )] |=-	AW932059	SL10805	SL10805	SL10805	SL10805			SL10805
8107722	AT4G25610	zinc finger (C2H2 type) family protein, contains Pfam profile: PF00096 zinc finger, C2H2 type [ 22328931 NP_194291.2 CDS forward ] SINGLE_SPLICE_VAR { CHROM_POS_START:13063810 CHROM_POS_END:13066869 } -=| MIDDLE_POINT:13065339 |=| CHROM_ID:4 |=| [( Arabi	AW932321	SL10806	SL10806			SL10806				sgn-U224387	#Lycopersicon Combined #3 [4 ESTs aligned] arabidopsis/peptide: At4g25610.1 68411.m03358 C2H2-type zinc finger protein family contains Pfam profile: PF00096 zinc finger, C2H2 type (evalue: 3.9e-30, score=129.4) genbank/nr: gi|22328931|ref|NP_194291.2| zi
8109094	AT3G08840	D-alanine--D-alanine ligase family, similar to D-alanine--D-alanine ligase (EC 6.3.2.4) (D-alanylalanine synthetase) (D-Ala-D-Ala ligase) (Swiss-Prot:O51218) (Borrelia burgdorferi) [ 42572325 NP_974258.1 CDS reverse ] MULTIPLE_SPLICE_VAR { CHROM_POS_STAR	AW933693	SL10807	SL10807	SL10807	SL10807		SL10807			sgn-U238251	#Lycopersicon Combined #3 [1 EST aligned]
8109393	AT1G04200	expressed protein, Contains similarity to gb|Z69902 from C. elegans [ 22329321 NP_171916.2 CDS forward ] SINGLE_SPLICE_VAR { CHROM_POS_START:1109675 CHROM_POS_END:1113874 } -=| MIDDLE_POINT:1111774 |=| CHROM_ID:1 |=| [( Arabidopsis_thaliana )] |=-	AW933992	SL10808	SL10808			SL10808				sgn-U219111	#Lycopersicon Combined #3 [9 ESTs aligned] arabidopsis/peptide: At1g04200.1 68408.m00369 expressed protein Contains similarity to gb|Z69902 from C. elegans (evalue: 1e-165, score=580.1) genbank/nr: gi|22329321|ref|NP_171916.2| expressed protein [Ara		M	At1g04200	S	252028	S	196881	S
8110099	AT1G43860	expressed protein [ AT1G43860 18401084 NP_564488.1 CDS reverse ] SINGLE_SPLICE_VAR { CHROM_POS_START:16624684 CHROM_POS_END:16626825 } -=| MIDDLE_POINT:16625754 |=| CHROM_ID:1 |=| [( Arabidopsis_thaliana )] |=-	AW934703	SL10809	SL10809	SL10809	SL10809			SL10809		sgn-U225655	#Lycopersicon Combined #3 [3 ESTs aligned] arabidopsis/peptide: At1g43860.1 68408.m04627 expressed protein (evalue: 1.1e-85, score=312.4) genbank/nr: gi|18401084|ref|NP_564488.1| expressed protein [Arabidopsis thaliana] gi|25405150|pir||E96502 hypothetic		S	At1g43860	S					124865	S
8170948	AT5G16300	expressed protein [ AT5G16300 15237322 NP_197134.1 CDS forward ] MULTIPLE_SPLICE_VAR { CHROM_POS_START:5338122 CHROM_POS_END:5342189 } -=| MIDDLE_POINT:5340155 |=| CHROM_ID:5 |=| [( Arabidopsis_thaliana )] |=-	AW979382	SL10810	SL10810			SL10810				sgn-U221034	#Lycopersicon Combined #3 [6 ESTs aligned] arabidopsis/peptide: At5g16300.1 68412.m01759 low density lipo protein B-related protein (evalue: 9e-135, score=477.2) genbank/nr: gi|15237322|ref|NP_197134.1| low density lipo protein B-related protein [Arabido
9254031	AT2G45860	expressed protein [ AT2G45860 15225903 NP_182110.1 CDS reverse ] SINGLE_SPLICE_VAR { CHROM_POS_START:18881987 CHROM_POS_END:18882642 } -=| MIDDLE_POINT:18882314 |=| CHROM_ID:2 |=| [( Arabidopsis_thaliana )] |=-	BE344415	SL10811	SL10811	SL10811	SL10811		SL10811			sgn-U231303	#Lycopersicon Combined #3 [2 ESTs aligned] arabidopsis/peptide: At2g45860.1 68409.m05155 expressed protein (evalue: 1.6e-10, score=61.62) genbank/nr: gi|15225903|ref|NP_182110.1| expressed protein [Arabidopsis thaliana] gi|7486459|pir||T02461 hypothetica		S	At2g45860	S	251364	S			123507	S
9291252	AT5G01470	expressed protein [ AT5G01470 18413626 NP_568090.1 CDS forward ] SINGLE_SPLICE_VAR { CHROM_POS_START:190952 CHROM_POS_END:192461 } -=| MIDDLE_POINT:191706 |=| CHROM_ID:5 |=| [( Arabidopsis_thaliana )] |=-	BE353276	SL10812	SL10812			SL10812				sgn-U226661	#Lycopersicon Combined #3 [3 ESTs aligned] arabidopsis/peptide: At5g01470.1 68412.m00055 expressed protein (evalue: 4.1e-65, score=243.8) genbank/nr: gi|18413626|ref|NP_568090.1| expressed protein [Arabidopsis thaliana] gi|21554308|gb|AAM63413.1| unknown		S	At5g01470	S	250678	M	204445	S
9292372	AT2G26350	zinc-binding peroxisomal integral membrane protein (PEX10), identical to zinc-binding peroxisomal integral membrane protein GI:4337011 from (Arabidopsis thaliana) [ 18401101 NP_565621.1 CDS reverse ] SINGLE_SPLICE_VAR { CHROM_POS_START:11224845 CHROM_POS	BE354396	SL10814	SL10814			SL10814				sgn-U231573	#Lycopersicon Combined #3 [2 ESTs aligned] arabidopsis/peptide: At2g26350.1 68409.m02869 zinc-binding peroxisomal integral membrane protein identical to zinc-binding peroxisomal integral membrane protein GI:4337011 from [Arabidopsis thaliana] (evalue: 8.		S	At2g26350	S			200085	S
9431115	AT3G48380	expressed protein [ AT3G48380 22331688 NP_680114.1 CDS forward ] MULTIPLE_SPLICE_VAR { CHROM_POS_START:17927453 CHROM_POS_END:17931084 } -=| MIDDLE_POINT:17929268 |=| CHROM_ID:3 |=| [( Arabidopsis_thaliana )] |=-	BE433272	SL10816	SL10816	SL10816	SL10816		SL10816			sgn-U237533	#Lycopersicon Combined #3 [1 EST aligned]		S	At3g48380	S	247617	S
9431420	AT5G20520	expressed protein [ AT5G20520 18420236 NP_568395.1 CDS reverse ] SINGLE_SPLICE_VAR { CHROM_POS_START:6943538 CHROM_POS_END:6946317 } -=| MIDDLE_POINT:6944927 |=| CHROM_ID:5 |=| [( Arabidopsis_thaliana )] |=-	BE433577	SL10817	SL10817			SL10817				sgn-U217973	#Lycopersicon Combined #3 [9 ESTs aligned] arabidopsis/peptide: At5g20520.1 68412.m02235 expressed protein BEM46 bem1/bud5 suppressor, Schizosaccharomyces pombe, bem1/bud5 suppressor, EMBL:SP29892 (evalue: 4e-140, score=495) genbank/nr: gi|18420236|ref|N		M	At5g20520	S	249811	S	203982	S	130635	S
9431661	AT5G05930	guanylyl cyclase-related (GC1), similar to guanylyl cyclase (GC1) GI:21436486 from (Arabidopsis thaliana) [ 18415044 NP_568159.1 CDS reverse ] MULTIPLE_SPLICE_VAR { CHROM_POS_START:1780271 CHROM_POS_END:1782660 } -=| MIDDLE_POINT:1781465 |=| CHROM_ID:5 |	BE433818	SL10818								sgn-U219535	#Lycopersicon Combined #3 [8 ESTs aligned] arabidopsis/peptide: At5g05930.1 68412.m00609 guanylate cyclase -related annotation temporarily based on supporting cDNA gi|21436486|gb|AY118140.1| (evalue: 7.3e-69, score=161) genbank/nr: gi|18415044|ref|NP_568		S	At5g05930	S	250665	S	196578	S	120426	S
9431792	AT1G11880	expressed protein, contains Pfam profile PF04188: Protein of unknown function (DUF409) [ 42561929 NP_172652.2 CDS reverse ] SINGLE_SPLICE_VAR { CHROM_POS_START:4007908 CHROM_POS_END:4010326 } -=| MIDDLE_POINT:4009117 |=| CHROM_ID:1 |=| [( Arabidopsis_tha	BE433949	SL10819	SL10819	SL10819	SL10819		SL10819			sgn-U228689	#Lycopersicon Combined #3 [2 ESTs aligned] arabidopsis/peptide: At1g11880.1 68408.m01233 hypothetical protein Contains similarity to hypothetical protein C18b11.05 gb|Z50728 from S. pombe. EST gb|H76601 comes from this gene (evalue: 9.2e-55, score=209.9)		S	At1g11880	S	265711	S
9432926	AT3G55390	integral membrane family protein, MtN24, Medicago truncatula, EMBL:MTY15290 [ 15233256 NP_191099.1 CDS forward ] SINGLE_SPLICE_VAR { CHROM_POS_START:20545762 CHROM_POS_END:20546597 } -=| MIDDLE_POINT:20546179 |=| CHROM_ID:3 |=| [( Arabidopsis_thaliana )]	BE435083	SL10820								sgn-U221260	#Lycopersicon Combined #3 [6 ESTs aligned] arabidopsis/peptide: At3g55390.1 68410.m05681 expressed integral membrane protein common family MtN24, Medicago truncatula, EMBL:MTY15290 This family of plant proteins contains a domain that may have a catalytic
9433616	AT2G35450	expressed protein, similar to conserved hypothetical protein [Streptomyces coelicolor A3(2)] (GB:CAB55712.1) [ 79594244 NP_850245.2 CDS reverse ] SINGLE_SPLICE_VAR { CHROM_POS_START:14910280 CHROM_POS_END:14912440 } -=| MIDDLE_POINT:14911360 |=| CHROM_ID	BE435773	SL10821	SL10821			SL10821				sgn-U217516	#Lycopersicon Combined #3 [13 ESTs aligned] arabidopsis/peptide: At2g35450.1 68409.m03928 expressed protein (evalue: 4e-105, score=299.3) genbank/nr: gi|30686415|ref|NP_850245.1| expressed protein [Arabidopsis thaliana] (evalue: 1e-103, score=299.3)		S	At2g35450	S	247642	M			130297	S
9455939	AT1G54390	PHD finger protein-related, contains low similarity to PHD-finger domain proteins [ 42571869 NP_974025.1 CDS reverse ] MULTIPLE_SPLICE_VAR { CHROM_POS_START:20308500 CHROM_POS_END:20310610 } -=| MIDDLE_POINT:20309555 |=| CHROM_ID:1 |=| [( Arabidopsis_tha	BE450436	SL10822	SL10822	SL10822	SL10822		SL10822	SL10822		sgn-U224617	#Lycopersicon Combined #3 [3 ESTs aligned] arabidopsis/peptide: At1g54390.4 68414.m06205 PHD finger protein-related contains low similarity to PHD-finger domain proteins (evalue: 1.1e-39, score=159.1) genbank/nr: gi|42571871|ref|NP_974026.1| PHD finger p		S	At1g54390	S	248739	S	201151	S	123039	S
9456713	AT4G19350	expressed protein [ AT4G19350 18415295 NP_567582.1 CDS reverse ] SINGLE_SPLICE_VAR { CHROM_POS_START:10562225 CHROM_POS_END:10563687 } -=| MIDDLE_POINT:10562956 |=| CHROM_ID:4 |=| [( Arabidopsis_thaliana )] |=-	BE451210	SL10823	SL10823	SL10823	SL10823		SL10823			sgn-U224464	#Lycopersicon Combined #3 [4 ESTs aligned] arabidopsis/peptide: At4g19350.1 68411.m02602 expressed protein (evalue: 1.1e-34, score=143.7) genbank/nr: gi|18415295|ref|NP_567582.1| expressed protein [Arabidopsis thaliana] gi|21593431|gb|AAM65398.1| unknown
9456826	AT2G20190	CLIP-associating protein (CLASP) -related, similar to CLIP-associating protein CLASP2 (GI:13508651) (Rattus norvegicus) [ 42570286 NP_849997.2 CDS reverse ] SINGLE_SPLICE_VAR { CHROM_POS_START:8718943 CHROM_POS_END:8725894 } -=| MIDDLE_POINT:8722418	BE451323	SL10824	SL10824			SL10824				sgn-U218060	#Lycopersicon Combined #3 [5 ESTs aligned] arabidopsis/peptide: At2g20190.1 68409.m02144 expressed protein (evalue: 2e-115, score=412.5) genbank/nr: gi|25411970|pir||B84586 hypothetical protein At2g20190 [imported] - Arabidopsis thaliana gi|4580455|
9456875	AT4G25720	glutamine cyclotransferase family protein, contains Pfam profile: PF05096 glutamine cyclotransferase [ 18416607 NP_567727.1 CDS reverse ] MULTIPLE_SPLICE_VAR { CHROM_POS_START:13099938 CHROM_POS_END:13102479 } -=| MIDDLE_POINT:13101208 |=| CHROM_ID:4 |=|	BE451372	SL10825								sgn-U217057	#Lycopersicon Combined #3 [13 ESTs aligned] arabidopsis/peptide: At4g25720.1 68411.m03369 glutamine cyclotransferase precursor - like protein glutamine cyclotransferase precursor, Carica papaya, AF061240 (evalue: 1.5e-90, score=329.7) genbank/nr: gi|74847		M	At4g25720	S	249286	S			121972	S
9503063	AT2G25870	haloacid dehalogenase-like hydrolase family protein, contains Pfam profiles PF00702: haloacid dehalogenase-like hydrolase, PF02130: Uncharacterized protein family UPF0054 [ 30682927 NP_850072.1 CDS forward ] SINGLE_SPLICE_VAR { CHROM_POS_START:11038237 C	BE458761	SL10827	SL10827			SL10827				sgn-U235462	#Lycopersicon Combined #3 [1 EST aligned]
9503152	AT5G15390	tRNA/rRNA methyltransferase (SpoU) family protein, similar to SP|P19396 tRNA (Guanosine-2'-O-)-methyltransferase (EC 2.1.1.34) {Escherichia coli O157:H7} [ 15242287 NP_197043.1 CDS forward ] SINGLE_SPLICE_VAR { CHROM_POS_START:4995336 CHROM_POS_END:49972	BE458850	SL10828	SL10828			SL10828				sgn-U229948	#Lycopersicon Combined #3 [2 ESTs aligned] arabidopsis/peptide: At5g15390.1 68412.m01664 rRNA methylase - like protein rRNA methylase SpoU, Aquifex aeolicus, PIR:H70443 (evalue: 1.2e-96, score=349.7) genbank/nr: gi|15242287|ref|NP_197043.1| rRNA methylas		S	At5g15390	S	249243	S	202406	S	126063	S
9506261	AT1G71440	tubulin folding cofactor E / Pfifferling (PFI), almost identical to tubulin folding cofactor E (Pfifferling [ 18409854 NP_565017.1 CDS reverse ] SINGLE_SPLICE_VAR { CHROM_POS_START:26924933 CHROM_POS_END:26928035 } -=| MIDDLE_POINT:26926484 |=| CHROM_ID:	BE462040	SL10831	SL10831	SL10831	SL10831		SL10831			sgn-U239105	#Lycopersicon Combined #3 [1 EST aligned]
10903027	AT1G19130	expressed protein [ AT1G19130 18394699 NP_564073.1 CDS reverse ] SINGLE_SPLICE_VAR { CHROM_POS_START:6609487 CHROM_POS_END:6610546 } -=| MIDDLE_POINT:6610016 |=| CHROM_ID:1 |=| [( Arabidopsis_thaliana )] |=-	BF097317	SL10832	SL10832			SL10832				sgn-U222483	#Lycopersicon Combined #3 [5 ESTs aligned] arabidopsis/peptide: At1g19130.1 68408.m02147 expressed protein (evalue: 4.7e-30, score=127.9) genbank/nr: gi|26449699|dbj|BAC41973.1| unknown protein [Arabidopsis thaliana] (evalue: 1.3e-73, score=277.7)		M	At1g19130	S	265747	S	197463	S	124372	S
10903497	AT3G20390	endoribonuclease L-PSP family protein, contains Pfam domain PF01042: Endoribonuclease L-PSP [ 15231137 NP_188674.1 CDS reverse ] SINGLE_SPLICE_VAR { CHROM_POS_START:7110233 CHROM_POS_END:7111701 } -=| MIDDLE_POINT:7110967 |=| CHROM_ID:3 |=| [( Arabidopsi	BF097787	SL10833	SL10833			SL10833				sgn-U216009	#Lycopersicon Combined #3 [19 ESTs aligned] arabidopsis/peptide: At3g20390.1 68410.m02337 translational inhibitor protein -related similar to GB:NP_005827 from [Homo sapiens], contains Pfam profile: PF01042 Domain of unknown function (evalue: 2.3e-64, sc		M	At3g20390	S	245918	S	196452	S	122659	S	10	I(LOD2)	10
10943866	AT3G09470	expressed protein [ AT3G09470 30680871 NP_187558.2 CDS reverse ] MULTIPLE_SPLICE_VAR { CHROM_POS_START:2910674 CHROM_POS_END:2914416 } -=| MIDDLE_POINT:2912545 |=| CHROM_ID:3 |=| [( Arabidopsis_thaliana )] |=-	BF114176	SL10834	SL10834			SL10834				sgn-U225348	#Lycopersicon Combined #3 [3 ESTs aligned] arabidopsis/peptide: At3g09470.2 68410.m01010 expressed protein (evalue: 1.3e-73, score=272.7) genbank/nr: gi|30680880|ref|NP_850546.1| expressed protein [Arabidopsis thaliana] (evalue: 4.8e-72, score=272.7)
11387840	AT4G29170	Mnd1 family protein, contains Pfam PF03962: Mnd1 family [ 30688234 NP_194646.2 CDS forward ] SINGLE_SPLICE_VAR { CHROM_POS_START:14382991 CHROM_POS_END:14385134 } -=| MIDDLE_POINT:14384062 |=| CHROM_ID:4 |=| [( Arabidopsis_thaliana )] |=-	AW928601	SL10836	SL10836			SL10836
12623626	AT2G48120	pale cress protein (PAC), identical to PAC (Arabidopsis thaliana) gi|1483213|emb|CAA65334 [ 15227228 NP_182332.1 CDS forward ] SINGLE_SPLICE_VAR { CHROM_POS_START:19686940 CHROM_POS_END:19688421 } -=| MIDDLE_POINT:19687680 |=| CHROM_ID:2 |=| [( Arabidops	BG123438	SL10837								sgn-U222541	#Lycopersicon Combined #3 [5 ESTs aligned] arabidopsis/peptide: At2g48120.1 68409.m05434 pale cress protein identical to GB:CAA65334 (evalue: 1.2e-78, score=236.9) genbank/nr: gi|15227228|ref|NP_182332.1| pale cress protein [Arabidopsis thaliana] gi|2540		S	At2g48120	S	255247	S	204186	S
12624091	AT1G68185	ubiquitin-related, similar to ubiquitin-like protein smt3/pmt3 SP:O13351 from (Fission yeast) [ 18408968 NP_564924.1 CDS forward ] SINGLE_SPLICE_VAR { CHROM_POS_START:25560205 CHROM_POS_END:25561836 } -=| MIDDLE_POINT:25561020 |=| CHROM_ID:1 |=| [( Arabi	BG123903	SL10839								sgn-U224504	#Lycopersicon Combined #3 [4 ESTs aligned] arabidopsis/peptide: At1g68185.1 68408.m07146 ubiquitin family similar to ubiquitin-like protein smt3/pmt3 SP:O13351 from [Fission yeast]; contains INTERPRO:IPR000626 ubiquitin domain (evalue: 4.7e-51, scor		S	At1g68185	S	251751	S	202174	S
12624259	AT3G05760	expressed protein [ AT3G05760 18397358 NP_566257.1 CDS forward ] SINGLE_SPLICE_VAR { CHROM_POS_START:1707987 CHROM_POS_END:1709916 } -=| MIDDLE_POINT:1708951 |=| CHROM_ID:3 |=| [( Arabidopsis_thaliana )] |=-	BG124071	SL10840	SL10840			SL10840				sgn-U219871	#Lycopersicon Combined #3 [8 ESTs aligned] arabidopsis/peptide: At3g05760.1 68410.m00592 expressed protein (evalue: 3e-62, score=235.7) genbank/nr: gi|34897240|ref|NP_909966.1| unknown protein [Oryza sativa (japonica cultivar-group)] gi|28372669|gb|AAO39		S	At3g05760	S	250569	S
12624634	AT3G49000	RNA polymerase III subunit RPC82 family protein, contains Pfam profile: PF05645 RNA polymerase III subunit RPC82 [ 18408755 NP_566914.1 CDS forward ] SINGLE_SPLICE_VAR { CHROM_POS_START:18173888 CHROM_POS_END:18176831 } -=| MIDDLE_POINT:18175359 |=| CHRO	BG124446	SL10841								sgn-U216575	#Lycopersicon Combined #3 [16 ESTs aligned] arabidopsis/peptide: At3g49000.1 68410.m04954 RNA polymerase III subunit - like protein RNA polymerase III subunit, Homo sapiens, gb:CAB41919 (evalue: 1e-106, score=384) genbank/nr: gi|21553700|gb|AAM62793.1| R
12624635	AT2G29180	expressed protein [ AT2G29180 15227050 NP_180481.1 CDS forward ] SINGLE_SPLICE_VAR { CHROM_POS_START:12550158 CHROM_POS_END:12550779 } -=| MIDDLE_POINT:12550468 |=| CHROM_ID:2 |=| [( Arabidopsis_thaliana )] |=-	BG124447	SL10842	SL10842			SL10842				sgn-U222826	#Lycopersicon Combined #3 [5 ESTs aligned] arabidopsis/peptide: At2g29180.1 68409.m03211 expressed protein (evalue: 8.2e-14, score=73.94) genbank/nr: gi|15227050|ref|NP_180481.1| expressed protein [Arabidopsis thaliana] gi|25370743|pir||D84693 hypothetic
12625122	AT2G40190	glycosyl transferase family 1 protein, contains Pfam profile: PF00534 Glycosyl transferases group 1 [ 42569790 NP_181548.2 CDS forward ] SINGLE_SPLICE_VAR { CHROM_POS_START:16792310 CHROM_POS_END:16794335 } -=| MIDDLE_POINT:16793322 |=| CHROM_ID:2 |=| [(	BG124934	SL10843	SL10843	SL10843	SL10843		SL10843	SL10843		sgn-U239152	#Lycopersicon Combined #3 [1 EST aligned]		S	At2g40190	S	263965	S
12625386	AT3G19800	expressed protein [ AT3G19800 18402369 NP_566648.1 CDS forward ] SINGLE_SPLICE_VAR { CHROM_POS_START:6876159 CHROM_POS_END:6877477 } -=| MIDDLE_POINT:6876818 |=| CHROM_ID:3 |=| [( Arabidopsis_thaliana )] |=-	BG125198	SL10844	SL10844	SL10844	SL10844			SL10844	SL10844	sgn-U223885	#Lycopersicon Combined #3 [4 ESTs aligned] arabidopsis/peptide: At3g19800.1 68410.m02268 expressed protein (evalue: 3.5e-51, score=198.4) genbank/nr: gi|18402369|ref|NP_566648.1| expressed protein [Arabidopsis thaliana] gi|13430476|gb|AAK25860.1| unknown		S	At3g19800	S	255989	S	205243	S
12626825	AT2G48070	expressed protein [ AT2G48070 18407519 NP_566122.1 CDS forward ] MULTIPLE_SPLICE_VAR { CHROM_POS_START:19669933 CHROM_POS_END:19670843 } -=| MIDDLE_POINT:19670388 |=| CHROM_ID:2 |=| [( Arabidopsis_thaliana )] |=-	BG126637	SL10846	SL10846			SL10846				sgn-U225975	#Lycopersicon Combined #3 [3 ESTs aligned] arabidopsis/peptide: At2g48070.2 68409.m05635 expressed protein (evalue: 1.1e-38, score=156.8) genbank/nr: gi|18407519|ref|NP_566122.1| expressed protein [Arabidopsis thaliana] gi|30690887|ref|NP_850484.1| expre		S	At2g48070	S	254009	S	200411	S
12626885	AT5G06830	expressed protein, contains Pfam profile: PF05600 protein of unknown function (DUF773) [ 42567706 NP_196301.2 CDS reverse ] SINGLE_SPLICE_VAR { CHROM_POS_START:2116883 CHROM_POS_END:2119560 } -=| MIDDLE_POINT:2118221 |=| CHROM_ID:5 |=| [( Arabidopsis_tha	BG126697	SL10847	SL10847			SL10847			SL10847	sgn-U221705	#Lycopersicon Combined #3 [6 ESTs aligned] arabidopsis/peptide: At5g06830.1 68412.m00716 CDK5 activator-binding protein-related (evalue: 6e-115, score=319.7) genbank/nr: gi|42567706|ref|NP_196301.2| expressed protein [Arabidopsis thaliana] (evalue: 2e-1		S	At5g06830	S	247245	S			123287	S
12626908	AT3G22680	expressed protein [ AT3G22680 30686741 NP_188907.2 CDS forward ] SINGLE_SPLICE_VAR { CHROM_POS_START:8019792 CHROM_POS_END:8020381 } -=| MIDDLE_POINT:8020086 |=| CHROM_ID:3 |=| [( Arabidopsis_thaliana )] |=-	BG126720	SL10848	SL10848	SL10848	SL10848		SL10848	SL10848		sgn-U227991	#Lycopersicon Combined #3 [3 ESTs aligned] arabidopsis/peptide: At3g22680.1 68410.m02600 expressed protein (evalue: 1.6e-42, score=169.9) genbank/nr: gi|30686741|ref|NP_188907.2| expressed protein [Arabidopsis thaliana] gi|9279686|dbj|BAB01243.1| gene_id		S	At3g22680	S	262594	S
12626971	AT2G15890	expressed protein [ AT2G15890 18397956 NP_565383.1 CDS reverse ] SINGLE_SPLICE_VAR { CHROM_POS_START:6928278 CHROM_POS_END:6929060 } -=| MIDDLE_POINT:6928669 |=| CHROM_ID:2 |=| [( Arabidopsis_thaliana )] |=-	BG126795	SL10849	SL10849			SL10849				sgn-U217919	#Lycopersicon Combined #3 [12 ESTs aligned] arabidopsis/peptide: At2g15890.1 68409.m01635 expressed protein (evalue: 1.2e-47, score=186.8) genbank/nr: gi|18397956|ref|NP_565383.1| expressed protein [Arabidopsis thaliana] gi|25371264|pir||D84534 hypotheti		S	At2g15890	S	245682	S	197114	S	121575	S	1	CF(LOD3)	1.15
12627054	AT3G02220	expressed protein [ AT3G02220 15232864 NP_186871.1 CDS reverse ] SINGLE_SPLICE_VAR { CHROM_POS_START:412217 CHROM_POS_END:413543 } -=| MIDDLE_POINT:412880 |=| CHROM_ID:3 |=| [( Arabidopsis_thaliana )] |=-	BG126866	SL10850	SL10850	SL10850	SL10850		SL10850	SL10850		sgn-U218644	#Lycopersicon Combined #3 [10 ESTs aligned] arabidopsis/peptide: At3g02220.1 68410.m00182 expressed protein (evalue: 3.8e-60, score=228.8) genbank/nr: gi|15232864|ref|NP_186871.1| expressed protein [Arabidopsis thaliana] gi|6041796|gb|AAF02116.1| unknown		S	At3g02220	S			201906	S	124455	S
12627898	AT4G21770	pseudouridine synthase family protein, contains Pfam profile PF00849: RNA pseudouridylate synthase [ 15234586 NP_193908.1 CDS reverse ] SINGLE_SPLICE_VAR { CHROM_POS_START:11564040 CHROM_POS_END:11566357 } -=| MIDDLE_POINT:11565198 |=| CHROM_ID:4 |=| [(	BG127710	SL10852	SL10852			SL10852				sgn-U229818	#Lycopersicon Combined #3 [2 ESTs aligned] arabidopsis/peptide: At4g21770.1 68411.m02880 expressed protein (evalue: 2.8e-64, score=241.5) genbank/nr: gi|15234586|ref|NP_193908.1| expressed protein [Arabidopsis thaliana] gi|7485646|pir||T05852 hypothetica		S	At4g21770	S					130720	S
12628266	AT4G38110	similar to PREDICTED: similar to MGC53988 protein [Gallus gallus] (GB:XP_415906.1) [ 79499375 NP_195524.3 CDS reverse ] SINGLE_SPLICE_VAR { CHROM_POS_START:17888662 CHROM_POS_END:17891927 } -=| MIDDLE_POINT:17890294 |=| CHROM_ID:4 |=| [( Arabidopsis_thal	BG128078	SL10853	SL10853	SL10853	SL10853		SL10853			sgn-U219863	#Lycopersicon Combined #3 [8 ESTs aligned] arabidopsis/peptide: At4g38110.1 68411.m04899 expressed protein (evalue: 2.1e-51, score=168.7) genbank/nr: gi|30691695|ref|NP_195524.2| expressed protein [Arabidopsis thaliana] (evalue: 8e-50, score=168.7)
12628973	AT1G49350	pfkB-type carbohydrate kinase family protein, contains Pfam profile: PF00294 pfkB family carbohydrate kinase [ 18402606 NP_564543.1 CDS forward ] SINGLE_SPLICE_VAR { CHROM_POS_START:18268738 CHROM_POS_END:18270702 } -=| MIDDLE_POINT:18269720 |=| CHROM_ID	BG128785	SL10854	SL10854			SL10854				sgn-U219635	#Lycopersicon Combined #3 [2 ESTs aligned] arabidopsis/peptide: At1g49350.1 68408.m05066 pfkB type carbohydrate kinase protein family contains Pfam profile: PF00294 pfkB family carbohydrate kinase (evalue: 4.9e-39, score=157.1) genbank/nr: gi|13699076|dbj
12630044	AT5G39210	expressed protein [ AT5G39210 18421842 NP_568563.1 CDS forward ] SINGLE_SPLICE_VAR { CHROM_POS_START:15720459 CHROM_POS_END:15721227 } -=| MIDDLE_POINT:15720843 |=| CHROM_ID:5 |=| [( Arabidopsis_thaliana )] |=-	BG129856	SL10855	SL10855	SL10855	SL10855		SL10855	SL10855		sgn-U222743	#Lycopersicon Combined #3 [5 ESTs aligned] arabidopsis/peptide: At5g39210.1 68412.m04272 expressed protein (evalue: 1.1e-34, score=142.9) genbank/nr: gi|18421842|ref|NP_568563.1| expressed protein [Arabidopsis thaliana] gi|9758849|dbj|BAB09375.1| gene_id
12630991	AT1G28530	expressed protein [ AT1G28530 30690476 NP_174175.2 CDS reverse ] MULTIPLE_SPLICE_VAR { CHROM_POS_START:10032113 CHROM_POS_END:10035482 } -=| MIDDLE_POINT:10033797 |=| CHROM_ID:1 |=| [( Arabidopsis_thaliana )] |=-	BG130803	SL10856	SL10856			SL10856				sgn-U231899	#Lycopersicon Combined #3 [2 ESTs aligned] arabidopsis/peptide: At1g28530.2 68414.m03507 expressed protein (evalue: 3.3e-64, score=241.9) genbank/nr: gi|10764862|gb|AAF24552.2| F1K23.23 [Arabidopsis thaliana] (evalue: 1.2e-62, score=241.9)		S	At1g28530	S			204744	S
12631296	AT1G57540	expressed protein, contains similarity to T-box domain GI:5931592 from (Cynops pyrrhogaster) [ 18405948 NP_564723.1 CDS reverse ] MULTIPLE_SPLICE_VAR { CHROM_POS_START:21314143 CHROM_POS_END:21314880 } -=| MIDDLE_POINT:21314511 |=| CHROM_ID:1 |=| [( Arab	BG131108	SL10857
12631304	AT2G04340	expressed protein [ AT2G04340 18395716 NP_565311.1 CDS forward ] SINGLE_SPLICE_VAR { CHROM_POS_START:1514408 CHROM_POS_END:1515200 } -=| MIDDLE_POINT:1514804 |=| CHROM_ID:2 |=| [( Arabidopsis_thaliana )] |=-	BG131116	SL10858
12632411	AT4G24440	transcription initiation factor IIA gamma chain / TFIIA-gamma (TFIIA-S), identical to transcription initiation factor IIA gamma chain SP:Q39236 from (Arabidopsis thaliana) [ 15233829 NP_194175.1 CDS forward ] MULTIPLE_SPLICE_VAR { CHROM_POS_START:1263347	BG132223	SL10859								sgn-U222784	#Lycopersicon Combined #3 [5 ESTs aligned] arabidopsis/peptide: At4g24440.2 68411.m05308 transcription factor IIA small subunit (evalue: 2e-48, score=188.7) genbank/nr: gi|15233829|ref|NP_194175.1| transcription factor IIA small subunit [Arabidopsis thal		S	At4g24440	S	249549	S			126018	S
12632582	AT5G59770	similar to protein tyrosine phosphatase-like protein, putative (PAS2) [Arabidopsis thaliana] (TAIR:At5g10480.1) [ 79541365 NP_200785.2 CDS reverse ] SINGLE_SPLICE_VAR { CHROM_POS_START:24096747 CHROM_POS_END:24098421 } -=| MIDDLE_POINT:24097584 |=| CHROM	BG132394	SL10860	SL10860			SL10860				sgn-U235040	#Lycopersicon Combined #3 [1 EST aligned]
12633272	AT5G12290	expressed protein, similarity to NCA2 protein, yeast, PIR:S54389 Contains 'Homeobox' domain signature and profile AA305-328 [ 30684030 NP_568262.2 CDS reverse ] SINGLE_SPLICE_VAR { CHROM_POS_START:3974375 CHROM_POS_END:3978067 } -=| MIDDLE_POINT:3976221	BG133084	SL10861								sgn-U237324	#Lycopersicon Combined #3 [1 EST aligned]		S	At5g12290	S	257800	S
12633946	AT5G23300	dihydroorotate dehydrogenase, mitochondrial / dihydroorotate oxidase / DHOdehase (PYRD), nearly identical to SP|P32746 Dihydroorotate dehydrogenase, mitochondrial precursor (EC 1.3.3.1) (Dihydroorotate oxidase) (DHOdehase) {Arabidopsis thaliana} [ 184206	BG133758	SL10862	SL10862			SL10862
12634274	AT3G51010	expressed protein [ AT3G51010 18409234 NP_566942.1 CDS reverse ] SINGLE_SPLICE_VAR { CHROM_POS_START:18957861 CHROM_POS_END:18959029 } -=| MIDDLE_POINT:18958445 |=| CHROM_ID:3 |=| [( Arabidopsis_thaliana )] |=-	BG134086	SL10863	SL10863			SL10863				sgn-U239442	#Lycopersicon Combined #3 [1 EST aligned]		M	At3g51010	S	249360	S	197430	M	128781	S	4	I	4.0197
12634635	AT2G01640	expressed protein [ AT2G01640 18379269 NP_565270.1 CDS forward ] SINGLE_SPLICE_VAR { CHROM_POS_START:283084 CHROM_POS_END:284033 } -=| MIDDLE_POINT:283558 |=| CHROM_ID:2 |=| [( Arabidopsis_thaliana )] |=-	BG134447	SL10864								sgn-U218090	#Lycopersicon Combined #3 [11 ESTs aligned] arabidopsis/peptide: At2g01640.1 68409.m00076 expressed protein (evalue: 3.7e-27, score=118.6) genbank/nr: gi|18379269|ref|NP_565270.1| expressed protein [Arabidopsis thaliana] gi|25371194|pir||C84427 hypotheti
12635430	AT2G48040	expressed protein [ AT2G48040 15227203 NP_182325.1 CDS reverse ] SINGLE_SPLICE_VAR { CHROM_POS_START:19658630 CHROM_POS_END:19659835 } -=| MIDDLE_POINT:19659232 |=| CHROM_ID:2 |=| [( Arabidopsis_thaliana )] |=-	BG135242	SL10865	SL10865			SL10865				sgn-U231236	#Lycopersicon Combined #3 [2 ESTs aligned] arabidopsis/peptide: At2g48040.1 68409.m05425 expressed protein (evalue: 7.6e-33, score=136.3) genbank/nr: gi|15227203|ref|NP_182325.1| expressed protein [Arabidopsis thaliana] gi|25370846|pir||F84922 hypothetic
12635690	AT3G04460	Pex2/Pex12 N-terminal domain-containing protein, similar to SP|O00623 Peroxisome assembly protein 12 (Peroxin-12) (Peroxisome assembly factor-3) (PAF-3) {Homo sapiens} [ 42563493 NP_187096.2 CDS forward ] SINGLE_SPLICE_VAR { CHROM_POS_START:1186647 CHROM	BG135502	SL10866	SL10866			SL10866				sgn-U217391	#Lycopersicon Combined #3 [13 ESTs aligned] arabidopsis/peptide: At3g04460.1 68410.m00437 expressed protein similar to peroxisomal biogenesis factor 12 GB:NP_000277 [Homo sapiens] (evalue: 1.9e-93, score=339) genbank/nr: gi|42563493|ref|NP_187096.2| Pex2		M	At3g04460	S	252688	S	201345	S	120122	M
12636041	AT3G52220	expressed protein [ AT3G52220 18409514 NP_566962.1 CDS reverse ] SINGLE_SPLICE_VAR { CHROM_POS_START:19380558 CHROM_POS_END:19381958 } -=| MIDDLE_POINT:19381258 |=| CHROM_ID:3 |=| [( Arabidopsis_thaliana )] |=-	BG135853	SL10867	SL10867			SL10867				sgn-U218204	#Lycopersicon Combined #3 [10 ESTs aligned] arabidopsis/peptide: At3g52220.1 68410.m05316 expressed protein (evalue: 2.2e-56, score=216.1) genbank/nr: gi|18409514|ref|NP_566962.1| expressed protein [Arabidopsis thaliana] gi|13899105|gb|AAK48974.1| putati		M	At3g52220	S	245879	S	202666	S	126998	S	11	I	11.01
12636520	AT2G38040	acetyl co-enzyme A carboxylase carboxyltransferase alpha subunit family, contains Pfam profile: PF03255: Acetyl co-enzyme A carboxylase carboxyltransferase alpha subunit [ 18404621 NP_565880.1 CDS forward ] MULTIPLE_SPLICE_VAR { CHROM_POS_START:15924690	BG136332	SL10868	SL10868			SL10868				sgn-U216877	#Lycopersicon Combined #3 [10 ESTs aligned] arabidopsis/peptide: At2g38040.2 68409.m05619 alpha-carboxyltransferase -related (evalue: 0, score=820.5) genbank/nr: gi|9621820|gb|AAF89549.1| carboxyl transferase alpha subunit [Glycine max] (evalue: 0,		M	At2g38040	S	246982	S	200353	S	126834	S
12638904	AT5G13240	expressed protein, prdeicted proteins, Schizosaccharomyces pombe [ 22326767 NP_196828.2 CDS reverse ] SINGLE_SPLICE_VAR { CHROM_POS_START:4225264 CHROM_POS_END:4227155 } -=| MIDDLE_POINT:4226209 |=| CHROM_ID:5 |=| [( Arabidopsis_thaliana )] |=-	BG138716	SL10869	SL10869			SL10869				sgn-U221267	#Lycopersicon Combined #3 [6 ESTs aligned] arabidopsis/peptide: At5g13240.1 68412.m01402 expressed protein prdeicted proteins, Schizosaccharomyces pombe (evalue: 8.8e-96, score=346.7) genbank/nr: gi|11358307|pir||T48571 hypothetical protein T31B5.60 - Ara		S	At5g13240	S	258613	M			122955	S
13677402	AT1G32310	expressed protein [ AT1G32310 18398373 NP_564394.1 CDS forward ] SINGLE_SPLICE_VAR { CHROM_POS_START:11653599 CHROM_POS_END:11654518 } -=| MIDDLE_POINT:11654058 |=| CHROM_ID:1 |=| [( Arabidopsis_thaliana )] |=-	BG625929	SL10870	SL10870			SL10870				sgn-U229071	#Lycopersicon Combined #3 [2 ESTs aligned] arabidopsis/peptide: At1g32310.1 68408.m03603 expressed protein (evalue: 6.1e-22, score=99.37) genbank/nr: gi|18398373|ref|NP_564394.1| expressed protein [Arabidopsis thaliana] gi|12597860|gb|AAG60169.1| unknown
[truncated: 977 more rows]

## Sheet: Table S2
SNP name	UCD contig	GenBank ID	Primer	Product size (bp)	Forward Primer	tmF	Reverse Primer	tmR	Position	5' Flanking sequence	Base Substitution	3' Flanking Sequence	M82	O8245	O88119	NC84173	Sun1642	Heinz1706	O9242	FL7600	PI114490	Ha7998	LA1589	San Marzano	A	T	C	G	Missing Data	% Hetero-zygote	Substitution	Major Allele	Minor Allele	Minor Allele Frequency	Primer	S. lycop.1	Breeding2	Fresh Market	Processing	FM vs. Proc.	Slc	S. pimp.
[truncated: 1,491 more rows]

[truncated: 3 more sheets: Table S3, Table S4, Table S5]
